# Supplementary material for: High-Content Imaging for Large-Scale Detection of Low-Affinity Extracellular Protein Interactions
Source: SLAS Discov. 2019 Oct 3;24(10):987–99. doi: 10.1177/2472555219879053 (PMC6873222; doi:10.1177/2472555219879053)
Supplement: Supplementary_Table_1_revised – Supplemental material for High-Content Imaging for Large-Scale Detection of Low-Affinity Extracellular Protein Interactions [file Supplementary_Table_1_revised.xlsx]

## Sheet: Sheet1
Table S1: List of Plasmids encoding full-length human cell surface receptors
Company	Clone ID	Refseq ID	Vector Type	Resistance	Tag	Type	Uniprot ID	Gene ID	Entry Name	Protein Name	Type	TM Type	TM Number
Origene	RC213319	NM_002511.1	pCMV6-Entry	kanamycin	DDK tagged	ORF	P28336	NMBR	NMBR_HUMAN	Neuromedin-B receptor (NMB-R) (Epididymis tissue protein Li 185a) (Neuromedin-B-preferring bombesin receptor)	G protein coupled receptor	Multi pass membrane protein (7TM)	7
Origene	RC205998	NM_017728.2	pCMV6-Entry	kanamycin	DDK tagged	ORF	Q8NE00	TMEM104	TM104_HUMAN	Transmembrane protein 104	Multi pass	Multi pass membrane protein (11TM)	11
Origene	RC218369	NM_002332.1	pCMV6-Entry	kanamycin	DDK tagged	ORF	Q07954	LRP1	LRP1_HUMAN	Prolow-density lipoprotein receptor-related protein 1 (LRP-1) (Alpha-2-macroglobulin receptor) (A2MR) (Apolipoprotein E receptor) (APOER) (CD antigen CD91) [Cleaved into: Low-density lipoprotein receptor-related protein 1 85 kDa subunit (LRP-85); Low-density lipoprotein receptor-related protein 1 515 kDa subunit (LRP-515); Low-density lipoprotein receptor-related protein 1 intracellular domain (L…	Single pass	Single pass type I membrane protein	1
Origene	RC217116	NM_004361.2	pCMV6-Entry	kanamycin	DDK tagged	ORF	Q9ULB5	CDH7	CADH7_HUMAN	Cadherin-7	Cadherin family	Single pass type I membrane protein	1
Origene	RC221468	NM_031281.1	pCMV6-Entry	kanamycin	DDK tagged	ORF	Q96RD9	FCRL5	FCRL5_HUMAN	Fc receptor-like protein 5 (FcR-like protein 5) (FcRL5) (BXMAS1) (Fc receptor homolog 5) (FcRH5) (Immune receptor translocation-associated protein 2) (CD antigen CD307e)	Immunoglobulin superfamily	Single pass type I membrane protein	1
Origene	RC223198	NM_080872.1	pCMV6-Entry	kanamycin	DDK tagged	ORF	Q6UXZ4	UNC5D	UNC5D_HUMAN	Netrin receptor UNC5D (Protein unc-5 homolog 4) (Protein unc-5 homolog D)	Immunoglobulin superfamily	Single pass type I membrane protein	1
Origene	RC224130	NM_018939.2	pCMV6-Entry	kanamycin	DDK tagged	ORF	Q9Y5E3	PCDHB6	PCDB6_HUMAN	Protocadherin beta-6 (PCDH-beta-6)	Cadherin family	Single pass type I membrane protein	1
Origene	RC209261	NM_000112.3	pCMV6-Entry	kanamycin	DDK tagged	ORF	P50443	SLC26A2	S26A2_HUMAN	Sulfate transporter (Diastrophic dysplasia protein) (Solute carrier family 26 member 2)	Transporter	Multi pass membrane protein (12TM)	12
Origene	RC217667	NM_001013693.1	pCMV6-Entry	kanamycin	DDK tagged	ORF	Q5SZI1	LDLRAD2	LRAD2_HUMAN	Low-density lipoprotein receptor class A domain-containing protein 2	Single pass	Single pass type I membrane protein	1
Origene	RC213534	NM_024807.1	pCMV6-Entry	kanamycin	DDK tagged	ORF	Q5T2D2	TREML2	TRML2_HUMAN	Trem-like transcript 2 protein (TLT-2) (Triggering receptor expressed on myeloid cells-like protein 2)	Immunoglobulin superfamily	Single pass type I membrane protein	1
Origene	RC207249	NM_177964.3	pCMV6-Entry	Kanamycin	DDK tagged	ORF	Q8NI32	LYPD6B	LPD6B_HUMAN	Ly6/PLAUR domain-containing protein 6B	GPI anchor	GPI anchor	0
Origene	RC228789	NM_001161585.1	pCMV6-Entry	Kanamycin	DDK tagged	ORF	Q9NQ60	EQTN	EQTN_HUMAN	Equatorin (Acrosome formation-associated factor)	Single pass	Single pass type I membrane protein	1
Origene	RC230700	NM_001170962.1	pCMV6-Entry	Kanamycin	DDK tagged	ORF	Q8N6C5	IGSF1	IGSF1_HUMAN	Immunoglobulin superfamily member 1 (IgSF1) (Immunoglobulin-like domain-containing protein 1) (Inhibin-binding protein) (InhBP) (Pituitary gland-specific factor 2) (p120)	Immunoglobulin superfamily	Multi pass membrane protein (2TM)	2
Origene	RC223517	NM_021153.2	pCMV6-Entry	Kanamycin	DDK tagged	ORF	Q9H159	CDH19	CAD19_HUMAN	Cadherin-19	Cadherin family	Single pass type I membrane protein	1
Origene	RC211860	NM_001408.1	pCMV6-Entry	Kanamycin	DDK tagged	ORF	Q9HCU4	CELSR2	CELR2_HUMAN	Cadherin EGF LAG seven-pass G-type receptor 2 (Cadherin family member 10) (Epidermal growth factor-like protein 2) (EGF-like protein 2) (Flamingo homolog 3) (Multiple epidermal growth factor-like domains protein 3) (Multiple EGF-like domains protein 3)	G protein coupled receptor	Multi pass membrane protein (7TM)	7
Origene	RC216376	NM_138295.2	pCMV6-Entry	Kanamycin	DDK tagged	ORF	Q8TDX9	PKD1L1	PK1L1_HUMAN	Polycystic kidney disease protein 1-like 1 (PC1-like 1 protein) (Polycystin-1L1)	Multi pass	Multi pass membrane protein (11TM)	11
Origene	RC226490	NM_001122679.1	pCMV6-Entry	Kanamycin	DDK tagged	ORF	Q9NT68	TENM2	TEN2_HUMAN	Teneurin-2 (Ten-2) (Protein Odd Oz/ten-m homolog 2) (Tenascin-M2) (Ten-m2) (Teneurin transmembrane protein 2) [Cleaved into: Ten-2, soluble form; Ten-2 intracellular domain (Ten-2 ICD)]	Single pass	Single pass membrane protein	1
Origene	RC214882	NM_001102598.1	pCMV6-Entry	Kanamycin	DDK tagged	ORF	Q6UY09	CEACAM20	CEA20_HUMAN	Carcinoembryonic antigen-related cell adhesion molecule 20	Immunoglobulin superfamily	Single pass type I membrane protein	1
Origene	RC219179	NM_021096.3	pCMV6-Entry	Kanamycin	DDK tagged	ORF	Q9P0X4	CACNA1I	CAC1I_HUMAN	Voltage-dependent T-type calcium channel subunit alpha-1I (Voltage-gated calcium channel subunit alpha Cav3.3) (Ca(v)3.3)	Multi pass	Multi pass membrane protein (24TM)	24
Origene	RC216007	NM_212533.1	pCMV6-Entry	Kanamycin	DDK tagged	ORF	Q9BZC7	ABCA2	ABCA2_HUMAN	ATP-binding cassette sub-family A member 2 (ATP-binding cassette transporter 2) (ATP-binding cassette 2)	Transporter	Multi pass membrane protein (14TM)	14
Origene	RC223774	NM_030770.1	pCMV6-Entry	kanamycin	DDK tagged	ORF	Q9H3S3	TMPRSS5	TMPS5_HUMAN	Transmembrane protease serine 5 (EC 3.4.21.-) (Spinesin)	Peptidase	Single pass type II membrane protein	1
Origene	RC206197	NM_178834.2	pCMV6-Entry	kanamycin	DDK tagged	ORF	Q6UX15	LAYN	LAYN_HUMAN	Layilin	Single pass	Single pass type I membrane protein	1
Origene	RC209860	NM_020702.1	pCMV6-Entry	kanamycin	DDK tagged	ORF	Q6NSJ0	KIAA1161	K1161_HUMAN	Uncharacterized family 31 glucosidase KIAA1161 (EC 3.2.1.-)	Single pass	Single pass type II membrane protein	1
Origene	RC210366	NM_033438.1	pCMV6-Entry	kanamycin	DDK tagged	ORF	Q96A28	SLAMF9	SLAF9_HUMAN	SLAM family member 9 (CD2 family member 10) (CD2F-10) (CD84 homolog 1) (CD84-H1)	Immunoglobulin superfamily	Single pass type I membrane protein	1
Origene	RC214517	NM_198443.1	pCMV6-Entry	kanamycin	DDK tagged	ORF	Q496H8	NRN1L	NRN1L_HUMAN	Neuritin-like protein	GPI anchor	GPI anchor	0
Origene	RC217938	NM_016446.2	pCMV6-Entry	kanamycin	DDK tagged	ORF	A6NDV4	TMEM8B	TMM8B_HUMAN	Transmembrane protein 8B (Nasopharyngeal carcinoma-associated gene 6 protein) (Protein NAG-5) (Protein NGX6)	Multi pass	Multi pass membrane protein (7TM)	7
Origene	RC220951	NM_152481.1	pCMV6-Entry	kanamycin	DDK tagged	ORF	Q17R55	FAM187B	F187B_HUMAN	Protein FAM187B (Transmembrane protein 162)	Single pass	Single pass type I membrane protein	1
Origene	RC210358	NM_021071.2	pCMV6-Entry	kanamycin	DDK tagged	ORF	Q93070	ART4	NAR4_HUMAN	Ecto-ADP-ribosyltransferase 4 (EC 2.4.2.31) (ADP-ribosyltransferase C2 and C3 toxin-like 4) (ARTC4) (Dombrock blood group carrier molecule) (Mono(ADP-ribosyl)transferase 4) (NAD(P)(+)--arginine ADP-ribosyltransferase 4) (CD antigen CD297)	GPI anchor	GPI anchor	0
Origene	RC212510	NM_197965.1	pCMV6-Entry	kanamycin	DDK tagged	ORF	Q3KNW5	SLC10A6	SOAT_HUMAN	Solute carrier family 10 member 6 (Sodium-dependent organic anion transporter)	Multi pass	Multi pass membrane protein (9TM)	9
Origene	RC205493	NM_201630.1	pCMV6-Entry	kanamycin	DDK tagged	ORF	O75325	LRRN2	LRRN2_HUMAN	Leucine-rich repeat neuronal protein 2 (Glioma amplified on chromosome 1 protein) (Leucine-rich repeat neuronal protein 5)	Immunoglobulin superfamily	Single pass type I membrane protein	1
Origene	RC227549	NM_001139456.1	pCMV6-Entry	Kanamycin	DDK tagged	ORF	Q8N434	SVOPL	SVOPL_HUMAN	Putative transporter SVOPL (SV2-related protein-like) (SVOP-like protein)	Transporter	Multi pass membrane protein (10TM)	10
Origene	RC215970	NM_001001872.2	pCMV6-Entry	Kanamycin	DDK tagged	ORF	Q86TY3	C14orf37	CN037_HUMAN	Uncharacterized protein C14orf37	Single pass	Single pass type I membrane protein	1
Origene	RC231050	NM_001190765.1	pCMV6-Entry	Kanamycin	DDK tagged	ORF	D3W0D1	KLRF2	KLRF2_HUMAN	Killer cell lectin-like receptor subfamily F member 2 (Lectin-like receptor F2) (Activating coreceptor NKp65)	Lectin domain containing	Single pass type II membrane protein	1
Origene	RC224636	NM_178276.2	pCMV6-Entry	Kanamycin	DDK tagged	ORF	Q86VE9	SERINC5	SERC5_HUMAN	Serine incorporator 5	Multi pass	Multi pass membrane protein (9TM)	9
Origene	RC220840	NM_018426.1	pCMV6-Entry	Kanamycin	DDK tagged	ORF	Q5T3F8	TMEM63B	CSCL2_HUMAN	CSC1-like protein 2 (Transmembrane protein 63B)	Transporter	Multi pass membrane protein (10TM)	10
Origene	RC211077	NM_014718.3	pCMV6-Entry	Kanamycin	DDK tagged	ORF	Q9BQT9	CLSTN3	CSTN3_HUMAN	Calsyntenin-3 (Alcadein-beta) (Alc-beta)	Cadherin related family	Single pass type I membrane protein	1
Origene	RC218022	NM_019120.3	pCMV6-Entry	Kanamycin	DDK tagged	ORF	Q9UN66	PCDHB8	PCDB8_HUMAN	Protocadherin beta-8 (PCDH-beta-8) (Protocadherin-3I)	Cadherin family	Single pass type I membrane protein	1
Origene	RC218865	NM_032108.3	pCMV6-Entry	Kanamycin	DDK tagged	ORF	Q9H3T3	SEMA6B	SEM6B_HUMAN	Semaphorin-6B (Semaphorin-Z) (Sema Z)	Immunoglobulin superfamily	Single pass type I membrane protein	1
Origene	RC217563	NM_018921.2	pCMV6-Entry	Kanamycin	DDK tagged	ORF	Q9Y5G4	PCDHGA9	PCDG9_HUMAN	Protocadherin gamma-A9 (PCDH-gamma-A9)	Cadherin family	Single pass type I membrane protein	1
Origene	RC206261	NM_016155.4	pCMV6-Entry	Kanamycin	DDK tagged	ORF	Q9ULZ9	MMP17	MMP17_HUMAN	Matrix metalloproteinase-17 (MMP-17) (EC 3.4.24.-) (Membrane-type matrix metalloproteinase 4) (MT-MMP 4) (MTMMP4) (Membrane-type-4 matrix metalloproteinase) (MT4-MMP) (MT4MMP)	Peptidase	GPI anchor	0
Origene	RC220851	NM_172347.1	pCMV6-Entry	kanamycin	DDK tagged	ORF	Q8TDN1	KCNG4	KCNG4_HUMAN	Potassium voltage-gated channel subfamily G member 4 (Voltage-gated potassium channel subunit Kv6.4)	Transporter	Multi pass membrane protein (6TM)	6
Origene	RC211317	NM_031993.1	pCMV6-Entry	kanamycin	DDK tagged	ORF	Q9Y5H4	PCDHGA1	PCDG1_HUMAN	Protocadherin gamma-A1 (PCDH-gamma-A1)	Cadherin family	Single pass type I membrane protein	1
Origene	RC213121	NM_032406.1	pCMV6-Entry	kanamycin	DDK tagged	ORF	Q9Y5F7	PCDHGC4	PCDGL_HUMAN	Protocadherin gamma-C4 (PCDH-gamma-C4)	Cadherin family	Single pass type I membrane protein	1
Origene	RC214121	NM_177986.2	pCMV6-Entry	kanamycin	DDK tagged	ORF	Q86SJ6	DSG4	DSG4_HUMAN	Desmoglein-4 (Cadherin family member 13)	Cadherin family	Single pass type I membrane protein	1
Origene	RC213763	NM_153002.1	pCMV6-Entry	kanamycin	DDK tagged	ORF	Q8NFN8	GPR156	GP156_HUMAN	Probable G-protein coupled receptor 156 (G-protein coupled receptor PGR28) (GABAB-related G-protein coupled receptor)	G protein coupled receptor	Multi pass membrane protein (7TM)	7
Origene	RC205049	NM_000341.2	pCMV6-Entry	kanamycin	DDK tagged	ORF	Q07837	SLC3A1	SLC31_HUMAN	Neutral and basic amino acid transport protein rBAT (NBAT) (D2h) (Solute carrier family 3 member 1) (b(0,+)-type amino acid transport protein)	Transporter	Single pass type II membrane protein	1
Origene	RC221769	NM_001007237.1	pCMV6-Entry	kanamycin	DDK tagged	ORF	O75054	IGSF3	IGSF3_HUMAN	Immunoglobulin superfamily member 3 (IgSF3) (Glu-Trp-Ile EWI motif-containing protein 3) (EWI-3)	Immunoglobulin superfamily	Single pass type I membrane protein	1
Origene	RC208451	NM_014738.2	pCMV6-Entry	kanamycin	DDK tagged	ORF	Q12767	KIAA0195	K0195_HUMAN	Uncharacterized protein KIAA0195 (Transmembrane protein 94)	Multi pass	Multi pass membrane protein (10TM)	10
Origene	RC210867	NM_032099.1	pCMV6-Entry	kanamycin	DDK tagged	ORF	Q9Y5G0	PCDHGB5	PCDGH_HUMAN	Protocadherin gamma-B5 (PCDH-gamma-B5)	Cadherin family	Single pass type I membrane protein	1
Origene	RC207400	NM_152784.3	pCMV6-Entry	kanamycin	DDK tagged	ORF	Q86XM0	CATSPERD	CTSRD_HUMAN	Cation channel sperm-associated protein subunit delta (CatSper-delta) (CatSperdelta) (Transmembrane protein 146)	Single pass	Single pass type I membrane protein	1
Origene	RC214261	NM_006133.2	pCMV6-Entry	Kanamycin	DDK tagged	ORF	Q9Y4D2	DAGLA	DGLA_HUMAN	Sn1-specific diacylglycerol lipase alpha (DGL-alpha) (EC 3.1.1.-) (Neural stem cell-derived dendrite regulator)	Enzyme	Multi pass membrane protein (4TM)	4
Origene	RC212955	NM_001079653.1	pCMV6-Entry	Kanamycin	DDK tagged	ORF	Q7Z5N4	SDK1	SDK1_HUMAN	Protein sidekick-1	Immunoglobulin superfamily	Single pass type I membrane protein	1
Origene	RC215389	NM_015136.2	pCMV6-Entry	Kanamycin	DDK tagged	ORF	Q9NY15	STAB1	STAB1_HUMAN	Stabilin-1 (Fasciclin, EGF-like, laminin-type EGF-like and link domain-containing scavenger receptor 1) (FEEL-1) (MS-1 antigen)	Single pass	Single pass type I membrane protein	1
Origene	RC229371	NM_033467.3	pCMV6-Entry	Kanamycin	DDK tagged	ORF	Q495T6	MMEL1	MMEL1_HUMAN	Membrane metallo-endopeptidase-like 1 (EC 3.4.24.11) (Membrane metallo-endopeptidase-like 2) (NEP2(m)) (Neprilysin II) (NEPII) (Neprilysin-2) (NEP2) (NL2) [Cleaved into: Membrane metallo-endopeptidase-like 1, soluble form (Neprilysin-2 secreted) (NEP2(s))]	Peptidase	Single pass type II membrane protein	1
Origene	RC218766	NM_013451.2	pCMV6-Entry	Kanamycin	DDK tagged	ORF	Q9NZM1	MYOF	MYOF_HUMAN	Myoferlin (Fer-1-like protein 3)	Single pass	Single pass type II membrane protein	1
Origene	RC211652	NM_014246.1	pCMV6-Entry	Kanamycin	DDK tagged	ORF	Q9NYQ6	CELSR1	CELR1_HUMAN	Cadherin EGF LAG seven-pass G-type receptor 1 (Cadherin family member 9) (Flamingo homolog 2) (hFmi2)	G protein coupled receptor	Multi pass membrane protein (7TM)	7
Origene	RC212354	NM_001080497.1	pCMV6-Entry	Kanamycin	DDK tagged	ORF	Q9H1U4	MEGF9	MEGF9_HUMAN	Multiple epidermal growth factor-like domains protein 9 (Multiple EGF-like domains protein 9) (Epidermal growth factor-like protein 5) (EGF-like protein 5)	Single pass	Single pass type I membrane protein	1
Origene	RC214418	NM_006933.2	pCMV6-Entry	Kanamycin	DDK tagged	ORF	P53794	SLC5A3	SC5A3_HUMAN	Sodium/myo-inositol cotransporter (Na(+)/myo-inositol cotransporter) (Sodium/myo-inositol transporter 1) (SMIT1) (Solute carrier family 5 member 3)	Multi pass	Multi pass membrane protein (12TM)	12
Origene	RC216533	NM_000573.3	pCMV6-Entry	Kanamycin	DDK tagged	ORF	P17927	CR1	CR1_HUMAN	Complement receptor type 1 (C3b/C4b receptor) (CD antigen CD35)	Single pass	Single pass type I membrane protein	1
Origene	RC221733	NM_000721.2	pCMV6-Entry	Kanamycin	DDK tagged	ORF	Q15878	CACNA1E	CAC1E_HUMAN	Voltage-dependent R-type calcium channel subunit alpha-1E (Brain calcium channel II) (BII) (Calcium channel, L type, alpha-1 polypeptide, isoform 6) (Voltage-gated calcium channel subunit alpha Cav2.3)	Multi pass	Multi pass membrane protein (24TM)	24
Origene	RC222228	NM_032968.2	pCMV6-Entry	kanamycin	DDK tagged	ORF	Q9BZA7	PCDH11X	PC11X_HUMAN	Protocadherin-11 X-linked (Protocadherin-11) (Protocadherin on the X chromosome) (PCDH-X) (Protocadherin-S)	Cadherin family	Single pass type I membrane protein	1
Origene	RC207191	NM_199340.2	pCMV6-Entry	kanamycin	DDK tagged	ORF	O60309	LRRC37A3	L37A3_HUMAN	Leucine-rich repeat-containing protein 37A3	Single pass	Single pass type I membrane protein	1
Origene	RC218818	NM_001098526.1	pCMV6-Entry	kanamycin	DDK tagged	ORF	Q86YT9	AMICA1	JAML1_HUMAN	Junctional adhesion molecule-like (Adhesion molecule interacting with CXADR antigen 1) (Dendritic cell-specific protein CREA7-1)	Immunoglobulin superfamily	Single pass type I membrane protein	1
Origene	RC224091	NM_207397.1	pCMV6-Entry	kanamycin	DDK tagged	ORF	Q6UWJ8	CD164L2	C16L2_HUMAN	CD164 sialomucin-like 2 protein	Single pass	Single pass type I membrane protein	1
Origene	RC214501	NM_001013442.1	pCMV6-Entry	kanamycin	DDK tagged	ORF	Q6UW88	EPGN	EPGN_HUMAN	Epigen (Epithelial mitogen) (EPG)	Single pass	Single pass type I membrane protein	1
Origene	RC220819	NM_001013743.1	pCMV6-Entry	kanamycin	DDK tagged	ORF	Q6GV28	TMEM225	TM225_HUMAN	Transmembrane protein 225	Multi pass	Multi pass membrane protein (4TM)	4
Origene	RC226513	NM_001142763.1	pCMV6-Entry	kanamycin	DDK tagged	ORF	Q96QU1	PCDH15	PCD15_HUMAN	Protocadherin-15	Cadherin related family	Single pass type I membrane protein	1
Origene	RC226514	NM_001136103.1	pCMV6-Entry	kanamycin	DDK tagged	ORF	Q8N3T6	TMEM132C	T132C_HUMAN	Transmembrane protein 132C	Single pass	Single pass type I membrane protein	1
Origene	RC219140	NM_014987.1	pCMV6-Entry	kanamycin	DDK tagged	ORF	Q9UPX0	IGSF9B	TUTLB_HUMAN	Protein turtle homolog B (Immunoglobulin superfamily member 9B) (IgSF9B)	Immunoglobulin superfamily	Single pass type I membrane protein	1
Origene	RC218003	NM_207446.2	pCMV6-Entry	kanamycin	DDK tagged	ORF	Q3ZCQ3	FAM174B	F174B_HUMAN	Membrane protein FAM174B	Single pass	Single pass type I membrane protein	1
Origene	RC228536	NM_001146008.1	pCMV6-Entry	Kanamycin	DDK tagged	ORF	Q9H2Y9	SLCO5A1	SO5A1_HUMAN	Solute carrier organic anion transporter family member 5A1 (Organic anion transporter polypeptide-related protein 4) (OATP-RP4) (OATPRP4) (Solute carrier family 21 member 15)	Transporter	Multi pass membrane protein (12TM)	12
Origene	RC213640	NM_001098816.2	pCMV6-Entry	Kanamycin	DDK tagged	ORF	Q6N022	TENM4	TEN4_HUMAN	Teneurin-4 (Ten-4) (Protein Odd Oz/ten-m homolog 4) (Tenascin-M4) (Ten-m4) (Teneurin transmembrane protein 4)	Single pass	Single pass membrane protein	1
Origene	RC221979	NM_020872.1	pCMV6-Entry	Kanamycin	DDK tagged	ORF	Q9P232	CNTN3	CNTN3_HUMAN	Contactin-3 (Brain-derived immunoglobulin superfamily protein 1) (BIG-1) (Plasmacytoma-associated neuronal glycoprotein)	Immunoglobulin superfamily	GPI anchor	0
Origene	RC224142	NM_153647.2	pCMV6-Entry	Kanamycin	DDK tagged	ORF	Q8NFF2	SLC24A4	NCKX4_HUMAN	Sodium/potassium/calcium exchanger 4 (Na(+)/K(+)/Ca(2+)-exchange protein 4) (Solute carrier family 24 member 4)	Transporter	Multi pass membrane protein (10TM)	10
Origene	RC215512	NM_001941.3	pCMV6-Entry	Kanamycin	DDK tagged	ORF	Q14574	DSC3	DSC3_HUMAN	Desmocollin-3 (Cadherin family member 3) (Desmocollin-4) (HT-CP)	Cadherin family	Single pass type I membrane protein	1
Origene	RC214449	NM_001510.2	pCMV6-Entry	Kanamycin	DDK tagged	ORF	O43424	GRID2	GRID2_HUMAN	Glutamate receptor ionotropic, delta-2 (GluD2) (GluR delta-2 subunit)	Transporter	Multi pass membrane protein (3TM)	3
Origene	RC213001	NM_207410.2	pCMV6-Entry	Kanamycin	DDK tagged	ORF	Q6UXV0	GFRAL	GFRAL_HUMAN	GDNF family receptor alpha-like	Single pass	Single pass membrane protein	1
Origene	RC228603	NM_001163922.1	pCMV6-Entry	Kanamycin	DDK tagged	ORF	Q86VR7	VSIG10L	VS10L_HUMAN	V-set and immunoglobulin domain-containing protein 10-like	Immunoglobulin superfamily	Single pass type I membrane protein	1
Origene	RC212123	NM_207351.2	pCMV6-Entry	Kanamycin	DDK tagged	ORF	Q5FWE3	PRRT3	PRRT3_HUMAN	Proline-rich transmembrane protein 3	Multi pass	Multi pass membrane protein (7TM)	7
Origene	RC222949	NM_001407.2	pCMV6-Entry	Kanamycin	DDK tagged	ORF	Q9NYQ7	CELSR3	CELR3_HUMAN	Cadherin EGF LAG seven-pass G-type receptor 3 (Cadherin family member 11) (Epidermal growth factor-like protein 1) (EGF-like protein 1) (Flamingo homolog 1) (hFmi1) (Multiple epidermal growth factor-like domains protein 2) (Multiple EGF-like domains protein 2)	G protein coupled receptor	Multi pass membrane protein (7TM)	7
Origene	RC217143	NM_001080427.1	pCMV6-Entry	kanamycin	DDK tagged	ORF	Q9C0I4	THSD7B	THS7B_HUMAN	Thrombospondin type-1 domain-containing protein 7B	Single pass	Single pass type I membrane protein	1
Origene	RC220689	NM_173629.1	pCMV6-Entry	kanamycin	DDK tagged	ORF	Q8N1N2	DYNAP	DYNAP_HUMAN	Dynactin-associated protein (Full)	Single pass	Single pass membrane protein	1
Origene	RC218602	NM_173568.3	pCMV6-Entry	kanamycin	DDK tagged	ORF	Q5DID0	UMODL1	UROL1_HUMAN	Uromodulin-like 1 (Olfactorin)	Single pass	Single pass type I membrane protein	1
Origene	RC214923	NM_018905.2	pCMV6-Entry	kanamycin	DDK tagged	ORF	Q9Y5H9	PCDHA2	PCDA2_HUMAN	Protocadherin alpha-2 (PCDH-alpha-2)	Cadherin family	Single pass type I membrane protein	1
Origene	RC217135	NM_032571.2	pCMV6-Entry	kanamycin	DDK tagged	ORF	Q9BY15	ADGRE3	AGRE3_HUMAN	Adhesion G protein-coupled receptor E3 (EGF-like module receptor 3) (EGF-like module-containing mucin-like hormone receptor-like 3)	G protein coupled receptor	Multi pass membrane protein (7TM)	7
Origene	RC220290	NM_001017924.1	pCMV6-Entry	kanamycin	DDK tagged	ORF	A6NDA9	LRIT2	LRIT2_HUMAN	Leucine-rich repeat, immunoglobulin-like domain and transmembrane domain-containing protein 2 (Leucine-rich repeat-containing protein 22)	Immunoglobulin superfamily	Single pass type I membrane protein	1
Origene	RC216497	NM_001080509.1	pCMV6-Entry	kanamycin	DDK tagged	ORF	A1L157	TSPAN11	TSN11_HUMAN	Tetraspanin-11 (Tspan-11)	Multi pass	Multi pass membrane protein (4TM)	4
Origene	RC216415	NM_178568.2	pCMV6-Entry	kanamycin	DDK tagged	ORF	Q86UN2	RTN4RL1	R4RL1_HUMAN	Reticulon-4 receptor-like 1 (Nogo receptor-like 2) (Nogo-66 receptor homolog 2) (Nogo-66 receptor-related protein 3) (NgR3)	GPI anchor	GPI anchor	0
Origene	RC215577	NM_021647.5	pCMV6-Entry	kanamycin	DDK tagged	ORF	O75121	MFAP3L	MFA3L_HUMAN	Microfibrillar-associated protein 3-like (Testis development protein NYD-SP9)	Immunoglobulin superfamily	Single pass type I membrane protein	1
Origene	RC229385	NM_001013732.3	pCMV6-Entry	kanamycin	DDK tagged	ORF	Q6ZW05	PTCHD4	PTHD4_HUMAN	Patched domain-containing protein 4	Multi pass	Multi pass membrane protein (12TM)	12
Origene	RC235254	NM_001201380.1	pCMV6-Entry	Kanamycin	DDK tagged	ORF	Q96NU0	CNTNAP3B	CNT3B_HUMAN	Contactin-associated protein-like 3B (Cell recognition molecule Caspr3b)	Single pass	Single pass type I membrane protein	1
Origene	RC221045	NM_003813.2	pCMV6-Entry	Kanamycin	DDK tagged	ORF	Q9UKJ8	ADAM21	ADA21_HUMAN	Disintegrin and metalloproteinase domain-containing protein 21 (ADAM 21) (EC 3.4.24.-)	Single pass	Single pass type I membrane protein	1
Origene	RC223887	NM_014191.1	pCMV6-AC-Myc-DDK	Ampicillin	DDK tagged	ORF	Q9UQD0	SCN8A	SCN8A_HUMAN	Sodium channel protein type 8 subunit alpha (Sodium channel protein type VIII subunit alpha) (Voltage-gated sodium channel subunit alpha Nav1.6)	Transporter	Multi pass membrane protein (24TM)	24
Origene	RC219343	NM_002438.1	pCMV6-Entry	Kanamycin	DDK tagged	ORF	P22897	MRC1	MRC1_HUMAN	Macrophage mannose receptor 1 (MMR) (C-type lectin domain family 13 member D) (C-type lectin domain family 13 member D-like) (Human mannose receptor) (hMR) (Macrophage mannose receptor 1-like protein 1) (CD antigen CD206)	Single pass	Single pass type I membrane protein	1
Origene	RC209875	NM_207582.1	pCMV6-Entry	Kanamycin	DDK tagged	ORF	P60508	ERVFRD-1	SYCY2_HUMAN	Syncytin-2	Single-pass membrane protein	Single-pass membrane protein	1
Origene	RC213951	NM_014590.3	pCMV6-Entry	Kanamycin	DDK tagged	ORF	Q9UQF0	ERVW-1	SYCY1_HUMAN	Syncytin-1	Single-pass membrane protein	Single-pass type I membrane protein	1
Origene	RC227752	NM_001144952	pCMV6-Entry	Kanamycin	DDK tagged	ORF	Q58EX2	SDK2	SDK2_HUMAN	Protein sidekick-2	Immunoglobulin superfamily	Single pass type I membrane protein	1
Origene	Cloned from RG203894	NM_198589.1	pCMV6-Entry	Kanamycin	DDK tagged	ORF	P35613	BSG	BASI_HUMAN	Basigin	Immunoglobulin superfamily	Single pass type I membrane protein	1
Origene	Cloned from RG206356	NM_005944.4	pCMV6-Entry	Kanamycin	DDK tagged	ORF	P41217	CD200	OX2G_HUMAN	OX-2 membrane glycoprotein	Immunoglobulin superfamily	Single pass type I membrane protein	1
Origene	Cloned from RG210223	NM_138806.3	pCMV6-Entry	Kanamycin	DDK tagged	ORF	Q8TD46	CD200R1	MO2R1_HUMAN	Cell surface glycoprotein CD200 receptor 1	Immunoglobulin superfamily	Single pass type I membrane protein	1
Origene	RC227277	NM_001142749.1	pCMV6-Entry	kanamycin	DDK tagged	ORF	A8MWY0	KIAA1324L	K132L_HUMAN	UPF0577 protein KIAA1324-like (Estrogen-induced gene 121-like protein) (hEIG121L)	Single pass	Single pass type I membrane protein	1
Origene	RC214486	NM_207313.1	pCMV6-Entry	kanamycin	DDK tagged	ORF	Q6IEE7	TMEM132E	T132E_HUMAN	Transmembrane protein 132E	Single pass	Single pass type I membrane protein	1
Origene	RC218936	NM_003638.1	pCMV6-Entry	kanamycin	DDK tagged	ORF	P53708	ITGA8	ITA8_HUMAN	Integrin alpha-8 [Cleaved into: Integrin alpha-8 heavy chain; Integrin alpha-8 light chain]	Integrin family	Single pass membrane protein	1
Origene	RC218201	NM_002348.2	pCMV6-Entry	kanamycin	DDK tagged	ORF	Q9HBG7	LY9	LY9_HUMAN	T-lymphocyte surface antigen Ly-9 (Cell surface molecule Ly-9) (Lymphocyte antigen 9) (SLAM family member 3) (SLAMF3) (Signaling lymphocytic activation molecule 3) (CD antigen CD229)	Immunoglobulin superfamily	Single pass type I membrane protein	1
Origene	RC216281	NM_014037.2	pCMV6-Entry	kanamycin	DDK tagged	ORF	Q9GZN6	SLC6A16	S6A16_HUMAN	Orphan sodium- and chloride-dependent neurotransmitter transporter NTT5 (Solute carrier family 6 member 16)	Transporter	Multi pass membrane protein (12TM)	12
Origene	RC218500	NM_018900.2	pCMV6-Entry	kanamycin	DDK tagged	ORF	Q9Y5I3	PCDHA1	PCDA1_HUMAN	Protocadherin alpha-1 (PCDH-alpha-1)	Cadherin family	Single pass type I membrane protein	1
Origene	RC214783	NM_022478.2	pCMV6-Entry	kanamycin	DDK tagged	ORF	Q86UP0	CDH24	CAD24_HUMAN	Cadherin-24	Cadherin family	Single pass type I membrane protein	1
Origene	RC216671	NM_153449.2	pCMV6-Entry	kanamycin	DDK tagged	ORF	Q8TDB8	SLC2A14	GTR14_HUMAN	Solute carrier family 2, facilitated glucose transporter member 14 (Glucose transporter type 14) (GLUT-14)	Transporter	Multi pass membrane protein (12TM)	12
Origene	RC218132	NM_014386.2	pCMV6-Entry	kanamycin	DDK tagged	ORF	Q9NZM6	PKD2L2	PK2L2_HUMAN	Polycystic kidney disease 2-like 2 protein (Polycystin-2L2) (Polycystin-L2)	Multi pass	Multi pass membrane protein (6TM)	6
Origene	RC221901	NM_207390.1	pCMV6-Entry	kanamycin	DDK tagged	ORF	Q6ZS10	CLEC17A	CL17A_HUMAN	C-type lectin domain family 17, member A (Prolectin)	Single pass	Single pass type II membrane protein	1
Origene	Cloned from RG212610	NM_001080471.1	pCMV6-Entry	Kanamycin	DDK tagged	ORF	Q5VY43	PEAR1	PEAR1_HUMAN	Platelet endothelial aggregation receptor 1	Single-pass membrane protein	Single pass type I membrane protein	1
Origene	RC206671	NM_182575.2	pCMV6-Entry	Kanamycin	DDK tagged	ORF	Q8IYV9	IZUMO1	IZUM1_HUMAN	Izumo sperm-egg fusion protein 1 (Oocyte binding/fusion factor) (OBF) (Sperm-specific protein izumo)	Immunoglobulin superfamily	Single pass type I membrane protein	1
Origene	T30 library	#N/A	pCMV6-Entry	Kanamycin	DDK tagged	ORF	O00341	SLC1A7	EAA5_HUMAN	Excitatory amino acid transporter 5 (Retinal glutamate transporter) (Solute carrier family 1 member 7)	Transporter	Multi pass membrane protein (10TM)	10
Origene	T30 library	#N/A	pCMV6-Entry	Kanamycin	DDK tagged	ORF	P05023	ATP1A1	AT1A1_HUMAN	Sodium/potassium-transporting ATPase subunit alpha-1 (Na(+)/K(+) ATPase alpha-1 subunit) (EC 3.6.3.9) (Sodium pump subunit alpha-1)	Transporter	Multi pass membrane protein (10TM)	10
Origene	T30 library	#N/A	pCMV6-Entry	Kanamycin	DDK tagged	ORF	P23634	ATP2B4	AT2B4_HUMAN	Plasma membrane calcium-transporting ATPase 4 (PMCA4) (EC 3.6.3.8) (Matrix-remodeling-associated protein 1) (Plasma membrane calcium ATPase isoform 4) (Plasma membrane calcium pump isoform 4)	Transporter	Multi pass membrane protein (10TM)	10
Origene	T30 library	#N/A	pCMV6-Entry	Kanamycin	DDK tagged	ORF	P50993	ATP1A2	AT1A2_HUMAN	Sodium/potassium-transporting ATPase subunit alpha-2 (Na(+)/K(+) ATPase alpha-2 subunit) (EC 3.6.3.9) (Sodium pump subunit alpha-2)	Transporter	Multi pass membrane protein (10TM)	10
Origene	T30 library	#N/A	pCMV6-Entry	Kanamycin	DDK tagged	ORF	P51811	XK	XK_HUMAN	Membrane transport protein XK (Kell complex 37 kDa component) (Kx antigen) (XK-related protein 1)	Multi pass	Multi pass membrane protein (10TM)	10
Origene	T30 library	#N/A	pCMV6-Entry	Kanamycin	DDK tagged	ORF	Q9NP59	SLC40A1	S40A1_HUMAN	Solute carrier family 40 member 1 (Ferroportin-1) (Iron-regulated transporter 1)	Multi pass	Multi pass membrane protein (10TM)	10
Origene	T30 library	#N/A	pCMV6-Entry	Kanamycin	DDK tagged	ORF	A1A5C7	SLC22A23	S22AN_HUMAN	Solute carrier family 22 member 23	Transporter	Multi pass membrane protein (10TM)	10
Origene	T30 library	#N/A	pCMV6-Entry	Kanamycin	DDK tagged	ORF	Q02161	RHD	RHD_HUMAN	Blood group Rh(D) polypeptide (RHXIII) (Rh polypeptide 2) (RhPII) (Rhesus D antigen) (CD antigen CD240D)	Transporter	Multi pass membrane protein (11TM)	11
Origene	RC220022	NM_001004310.1	pCMV6-Entry	kanamycin	DDK tagged	ORF	Q6DN72	FCRL6	FCRL6_HUMAN	Fc receptor-like protein 6 (FcR-like protein 6) (FcRL6) (Fc receptor homolog 6) (FcRH6) (IFGP6)	Immunoglobulin superfamily	Single pass type I membrane protein	1
Origene	RC216469	NM_001389.3	pCMV6-Entry	kanamycin	DDK tagged	ORF	O60469	DSCAM	DSCAM_HUMAN	Down syndrome cell adhesion molecule (CHD2)	Immunoglobulin superfamily	Single pass type I membrane protein	1
Origene	RC223254	NM_020724.1	pCMV6-Entry	kanamycin	DDK tagged	ORF	Q9ULK6	RNF150	RN150_HUMAN	RING finger protein 150	Single pass	Single pass type I membrane protein	1
Origene	RC226276	NM_001113498.1	pCMV6-Entry	kanamycin	DDK tagged	ORF	Q7Z553	MDGA2	MDGA2_HUMAN	MAM domain-containing glycosylphosphatidylinositol anchor protein 2 (MAM domain-containing protein 1)	GPI anchor	GPI anchor	0
Origene	RC213616	NM_015204.1	pCMV6-Entry	kanamycin	DDK tagged	ORF	Q9UPZ6	THSD7A	THS7A_HUMAN	Thrombospondin type-1 domain-containing protein 7A	Single pass	Single pass type I membrane protein	1
Origene	RC221353	NM_001010924.1	pCMV6-Entry	kanamycin	DDK tagged	ORF	Q5VUB5	FAM171A1	F1711_HUMAN	Protein FAM171A1 (Astroprincin)	Single pass	Single pass type I membrane protein	1
Origene	RC214212	NM_014809.2	pCMV6-Entry	kanamycin	DDK tagged	ORF	Q5VV43	KIAA0319	K0319_HUMAN	Dyslexia-associated protein KIAA0319	Single pass	Single pass type I membrane protein	1
Origene	RC221826	NM_001039372.1	pCMV6-Entry	kanamycin	DDK tagged	ORF	A8MVW5	HEPACAM2	HECA2_HUMAN	HEPACAM family member 2 (Mitotic kinetics regulator)	Immunoglobulin superfamily	Single pass type I membrane protein	1
Origene	RC212172	NM_018906.2	pCMV6-Entry	kanamycin	DDK tagged	ORF	Q9Y5H8	PCDHA3	PCDA3_HUMAN	Protocadherin alpha-3 (PCDH-alpha-3)	Cadherin family	Single pass type I membrane protein	1
Origene	RC218888	NM_018911.2	pCMV6-Entry	kanamycin	DDK tagged	ORF	Q9Y5H6	PCDHA8	PCDA8_HUMAN	Protocadherin alpha-8 (PCDH-alpha-8)	Cadherin family	Single pass type I membrane protein	1
Origene	T30 library	#N/A	pCMV6-Entry	Kanamycin	DDK tagged	ORF	Q99808	SLC29A1	S29A1_HUMAN	Equilibrative nucleoside transporter 1 (Equilibrative nitrobenzylmercaptopurine riboside-sensitive nucleoside transporter) (Equilibrative NBMPR-sensitive nucleoside transporter) (Nucleoside transporter, es-type) (Solute carrier family 29 member 1)	Transporter	Multi pass membrane protein (11TM)	11
Origene	T30 library	#N/A	pCMV6-Entry	Kanamycin	DDK tagged	ORF	P41440	SLC19A1	S19A1_HUMAN	Folate transporter 1 (FOLT) (Intestinal folate carrier 1) (IFC-1) (Placental folate transporter) (Reduced folate carrier protein) (RFC) (Solute carrier family 19 member 1)	Multi pass	Multi pass membrane protein (12TM)	12
Origene	T30 library	#N/A	pCMV6-Entry	Kanamycin	DDK tagged	ORF	P18577	RHCE	RHCE_HUMAN	Blood group Rh(CE) polypeptide (Rh polypeptide 1) (RhPI) (Rh30A) (RhIXB) (Rhesus C/E antigens) (CD antigen CD240CE)	Transporter	Multi pass membrane protein (11TM)	11
Origene	T30 library	#N/A	pCMV6-Entry	Kanamycin	DDK tagged	ORF	O75387	SLC43A1	LAT3_HUMAN	Large neutral amino acids transporter small subunit 3 (L-type amino acid transporter 3) (Prostate cancer overexpressed gene 1 protein) (Solute carrier family 43 member 1)	Transporter	Multi pass membrane protein (12TM)	12
Origene	T30 library	#N/A	pCMV6-Entry	Kanamycin	DDK tagged	ORF	P02730	SLC4A1	B3AT_HUMAN	Band 3 anion transport protein (Anion exchange protein 1) (AE 1) (Anion exchanger 1) (Solute carrier family 4 member 1) (CD antigen CD233)	Multi pass	Multi pass membrane protein (12TM)	12
Origene	T30 library	#N/A	pCMV6-Entry	Kanamycin	DDK tagged	ORF	P11166	SLC2A1	GTR1_HUMAN	Solute carrier family 2, facilitated glucose transporter member 1 (Glucose transporter type 1, erythrocyte/brain) (GLUT-1) (HepG2 glucose transporter)	Transporter	Multi pass membrane protein (12TM)	12
Origene	T30 library	#N/A	pCMV6-Entry	Kanamycin	DDK tagged	ORF	P11169	SLC2A3	GTR3_HUMAN	Solute carrier family 2, facilitated glucose transporter member 3 (Glucose transporter type 3, brain) (GLUT-3)	Transporter	Multi pass membrane protein (12TM)	12
Origene	T30 library	#N/A	pCMV6-Entry	Kanamycin	DDK tagged	ORF	P18577	RHCE	RHCE_HUMAN	Blood group Rh(CE) polypeptide (Rh polypeptide 1) (RhPI) (Rh30A) (RhIXB) (Rhesus C/E antigens) (CD antigen CD240CE)	Transporter	Multi pass membrane protein (11TM)	11
Origene	T30 library	#N/A	pCMV6-Entry	Kanamycin	DDK tagged	ORF	Q7RTX9	SLC16A14	MOT14_HUMAN	Monocarboxylate transporter 14 (MCT 14) (Solute carrier family 16 member 14)	Transporter	Multi pass membrane protein (12TM)	12
Origene	T30 library	#N/A	pCMV6-Entry	Kanamycin	DDK tagged	ORF	Q02094	RHAG	RHAG_HUMAN	Ammonium transporter Rh type A (Erythrocyte membrane glycoprotein Rh50) (Erythrocyte plasma membrane 50 kDa glycoprotein) (Rh50A) (Rhesus blood group family type A glycoprotein) (Rh family type A glycoprotein) (Rh type A glycoprotein) (Rhesus blood group-associated ammonia channel) (Rhesus blood group-associated glycoprotein) (CD antigen CD241)	Transporter	Multi pass membrane protein (12TM)	12
Origene	RC215601	NM_021924.2	pCMV6-Entry	kanamycin	DDK tagged	ORF	Q9HBB8	CDHR5	CDHR5_HUMAN	Cadherin-related family member 5 (Mu-protocadherin) (Mucin and cadherin-like protein)	Cadherin related family	Single pass type I membrane protein	1
Origene	RC229413	NM_021185.4	pCMV6-Entry	kanamycin	DDK tagged	ORF	Q6ZRH7	CATSPERG	CTSRG_HUMAN	Cation channel sperm-associated protein subunit gamma	Single pass	Single pass type I membrane protein	1
Origene	RC226351	NM_001135050.1	pCMV6-Entry	kanamycin	DDK tagged	ORF	Q9P2J2	IGSF9	TUTLA_HUMAN	Protein turtle homolog A (Immunoglobulin superfamily member 9A) (IgSF9A)	Immunoglobulin superfamily	Single pass type I membrane protein	1
Origene	RC220023	NM_002251.3	pCMV6-Entry	kanamycin	DDK tagged	ORF	Q96KK3	KCNS1	KCNS1_HUMAN	Potassium voltage-gated channel subfamily S member 1 (Delayed-rectifier K(+) channel alpha subunit 1) (Voltage-gated potassium channel subunit Kv9.1)	Transporter	Multi pass membrane protein (6TM)	6
Origene	RC209631	NM_033198.2	pCMV6-Entry	kanamycin	DDK tagged	ORF	Q96S52	PIGS	PIGS_HUMAN	GPI transamidase component PIG-S (Phosphatidylinositol-glycan biosynthesis class S protein)	Multi pass	Multi pass membrane protein (2TM)	2
Origene	RC222683	NM_020949.1	pCMV6-Entry	kanamycin	DDK tagged	ORF	Q8TBB6	SLC7A14	S7A14_HUMAN	Probable cationic amino acid transporter (Solute carrier family 7 member 14)	Transporter	Multi pass membrane protein (15TM)	15
Origene	RC223177	NM_020862.1	pCMV6-Entry	kanamycin	DDK tagged	ORF	Q9P244	LRFN1	LRFN1_HUMAN	Leucine-rich repeat and fibronectin type III domain-containing protein 1 (Synaptic adhesion-like molecule 2)	Immunoglobulin superfamily	Single pass type I membrane protein	1
Origene	RC213737	NM_001001344.1	pCMV6-Entry	kanamycin	DDK tagged	ORF	Q16720	ATP2B3	AT2B3_HUMAN	Plasma membrane calcium-transporting ATPase 3 (PMCA3) (EC 3.6.3.8) (Plasma membrane calcium ATPase isoform 3) (Plasma membrane calcium pump isoform 3)	Transporter	Multi pass membrane protein (10TM)	10
Origene	RC224827	NM_058187.3	pCMV6-Entry	kanamycin	DDK tagged	ORF	P58658	EVA1C	EVA1C_HUMAN	Protein eva-1 homolog C (Protein FAM176C) (SUE21)	Single pass	Single pass type I membrane protein	1
Origene	RC219800	NM_014253.1	pCMV6-Entry	kanamycin	DDK tagged	ORF	Q9UKZ4	TENM1	TEN1_HUMAN	Teneurin-1 (Ten-1) (Protein Odd Oz/ten-m homolog 1) (Tenascin-M1) (Ten-m1) (Teneurin transmembrane protein 1) [Cleaved into: Ten-1 intracellular domain (IDten-1) (Ten-1 ICD); Teneurin C-terminal-associated peptide (TCPA-1) (Ten-1 extracellular domain) (Ten-1 ECD)]	Single pass	Single pass membrane protein	1
Origene	T30 library	#N/A	pCMV6-Entry	Kanamycin	DDK tagged	ORF	Q8N370	SLC43A2	LAT4_HUMAN	Large neutral amino acids transporter small subunit 4 (L-type amino acid transporter 4) (Solute carrier family 43 member 2)	Transporter	Multi pass membrane protein (12TM)	12
Origene	T30 library	#N/A	pCMV6-Entry	Kanamycin	DDK tagged	ORF	Q8NBI5	SLC43A3	S43A3_HUMAN	Solute carrier family 43 member 3 (Protein FOAP-13)	Transporter	Multi pass membrane protein (12TM)	12
Origene	T30 library	#N/A	pCMV6-Entry	Kanamycin	DDK tagged	ORF	Q9Y666	SLC12A7	S12A7_HUMAN	Solute carrier family 12 member 7 (Electroneutral potassium-chloride cotransporter 4) (K-Cl cotransporter 4)	Transporter	Multi pass membrane protein (12TM)	12
Origene	T30 library	#N/A	pCMV6-Entry	Kanamycin	DDK tagged	ORF	O15439	ABCC4	MRP4_HUMAN	Multidrug resistance-associated protein 4 (ATP-binding cassette sub-family C member 4) (MRP/cMOAT-related ABC transporter) (Multi-specific organic anion transporter B) (MOAT-B)	Transporter	Multi pass membrane protein (14TM)	14
Origene	T30 library	#N/A	pCMV6-Entry	Kanamycin	DDK tagged	ORF	O15439	ABCC4	MRP4_HUMAN	Multidrug resistance-associated protein 4 (ATP-binding cassette sub-family C member 4) (MRP/cMOAT-related ABC transporter) (Multi-specific organic anion transporter B) (MOAT-B)	Transporter	Multi pass membrane protein (14TM)	14
Origene	T30 library	#N/A	pCMV6-Entry	Kanamycin	DDK tagged	ORF	P33527	ABCC1	MRP1_HUMAN	Multidrug resistance-associated protein 1 (ATP-binding cassette sub-family C member 1) (Leukotriene C(4) transporter) (LTC4 transporter)	Transporter	Multi pass membrane protein (17TM)	17
Origene	T30 library	#N/A	pCMV6-Entry	Kanamycin	DDK tagged	ORF	Q00765	REEP5	REEP5_HUMAN	Receptor expression-enhancing protein 5 (Polyposis locus protein 1) (Protein TB2)	Multi pass	Multi pass membrane protein (2TM)	2
Origene	T30 library	#N/A	pCMV6-Entry	Kanamycin	DDK tagged	ORF	Q6P1M0	SLC27A4	S27A4_HUMAN	Long-chain fatty acid transport protein 4 (FATP-4) (Fatty acid transport protein 4) (EC 6.2.1.-) (Solute carrier family 27 member 4)	Multi pass	Multi pass membrane protein (2TM)	2
Origene	T30 library	#N/A	pCMV6-Entry	Kanamycin	DDK tagged	ORF	Q6DD88	ATL3	ATLA3_HUMAN	Atlastin-3 (EC 3.6.5.-)	Multi pass	Multi pass membrane protein (2TM)	2
Origene	T30 library	#N/A	pCMV6-Entry	Kanamycin	DDK tagged	ORF	Q9H0R3	TMEM222	TM222_HUMAN	Transmembrane protein 222	Multi pass	Multi pass membrane protein (3TM)	3
Origene	RC215428	NM_004727.1	pCMV6-Entry	kanamycin	DDK tagged	ORF	O60721	SLC24A1	NCKX1_HUMAN	Sodium/potassium/calcium exchanger 1 (Na(+)/K(+)/Ca(2+)-exchange protein 1) (Retinal rod Na-Ca+K exchanger) (Solute carrier family 24 member 1)	Transporter	Multi pass membrane protein (11TM)	11
Origene	RC224129	NM_173488.2	pCMV6-Entry	kanamycin	DDK tagged	ORF	Q86UG4	SLCO6A1	SO6A1_HUMAN	Solute carrier organic anion transporter family member 6A1 (Cancer/testis antigen 48) (CT48) (Gonad-specific transporter) (GST) (Organic anion-transporting polypeptide 6A1) (Organic anion-transporting polypeptide I) (OATP-I) (Solute carrier family 21 member 19)	Transporter	Multi pass membrane protein (12TM)	12
Origene	RC223320	NM_052907.2	pCMV6-Entry	kanamycin	DDK tagged	ORF	Q14DG7	TMEM132B	T132B_HUMAN	Transmembrane protein 132B	Single pass	Single pass type I membrane protein	1
Origene	RC212797	NM_207361.3	pCMV6-Entry	kanamycin	DDK tagged	ORF	Q5SZK8	FREM2	FREM2_HUMAN	FRAS1-related extracellular matrix protein 2 (ECM3 homolog)	Single pass	Single pass type I membrane protein	1
Origene	RC212836	NM_014813.1	pCMV6-Entry	kanamycin	DDK tagged	ORF	O94898	LRIG2	LRIG2_HUMAN	Leucine-rich repeats and immunoglobulin-like domains protein 2 (LIG-2)	Immunoglobulin superfamily	Single pass type I membrane protein	1
Origene	RC213835	NM_001684.3	pCMV6-Entry	kanamycin	DDK tagged	ORF	P23634	ATP2B4	AT2B4_HUMAN	Plasma membrane calcium-transporting ATPase 4 (PMCA4) (EC 3.6.3.8) (Matrix-remodeling-associated protein 1) (Plasma membrane calcium ATPase isoform 4) (Plasma membrane calcium pump isoform 4)	Transporter	Multi pass membrane protein (10TM)	10
Origene	RC207887	NM_001004067.1	pCMV6-Entry	kanamycin	DDK tagged	ORF	P69849	NOMO3	NOMO3_HUMAN	Nodal modulator 3 (pM5 protein 3)	Single pass	Single pass type I membrane protein	1
Origene	RC223358	NM_173614.2	pCMV6-Entry	kanamycin	DDK tagged	ORF	Q5JPE7	NOMO2	NOMO2_HUMAN	Nodal modulator 2 (pM5 protein 2)	Single pass	Single pass membrane protein	1
Origene	RC219790	NM_018903.2	pCMV6-Entry	kanamycin	DDK tagged	ORF	Q9UN75	PCDHA12	PCDAC_HUMAN	Protocadherin alpha-12 (PCDH-alpha-12)	Cadherin family	Single pass type I membrane protein	1
Origene	RC230732	NM_181536.1	pCMV6-Entry	kanamycin	DDK tagged	ORF	Q7Z443	PKD1L3	PK1L3_HUMAN	Polycystic kidney disease protein 1-like 3 (PC1-like 3 protein) (Polycystin-1L3)	Multi pass	Multi pass membrane protein (12TM)	12
Origene	T30 library	#N/A	pCMV6-Entry	Kanamycin	DDK tagged	ORF	O95279	KCNK5	KCNK5_HUMAN	Potassium channel subfamily K member 5 (Acid-sensitive potassium channel protein TASK-2) (TWIK-related acid-sensitive K(+) channel 2)	Transporter	Multi pass membrane protein (4TM)	4
Origene	T30 library	#N/A	pCMV6-Entry	Kanamycin	DDK tagged	ORF	Q8NG11	TSPAN14	TSN14_HUMAN	Tetraspanin-14 (Tspan-14) (DC-TM4F2) (Transmembrane 4 superfamily member 14)	Multi pass	Multi pass membrane protein (4TM)	4
Origene	T30 library	#N/A	pCMV6-Entry	Kanamycin	DDK tagged	ORF	Q969E2	SCAMP4	SCAM4_HUMAN	Secretory carrier-associated membrane protein 4 (Secretory carrier membrane protein 4)	Multi pass	Multi pass membrane protein (4TM)	4
Origene	T30 library	#N/A	pCMV6-Entry	Kanamycin	DDK tagged	ORF	P27449	ATP6V0C	VATL_HUMAN	V-type proton ATPase 16 kDa proteolipid subunit (V-ATPase 16 kDa proteolipid subunit) (Vacuolar proton pump 16 kDa proteolipid subunit)	Multi pass	Multi pass membrane protein (4TM)	4
Origene	T30 library	#N/A	pCMV6-Entry	Kanamycin	DDK tagged	ORF	Q08722	CD47	CD47_HUMAN	Leukocyte surface antigen CD47 (Antigenic surface determinant protein OA3) (Integrin-associated protein) (IAP) (Protein MER6) (CD antigen CD47)	Immunoglobulin superfamily	Multi pass membrane protein (5TM)	5
Origene	T30 library	#N/A	pCMV6-Entry	Kanamycin	DDK tagged	ORF	Q96MV1	TMEM56	TMM56_HUMAN	Transmembrane protein 56	Multi pass	Multi pass membrane protein (6TM)	6
Origene	T30 library	#N/A	pCMV6-Entry	Kanamycin	DDK tagged	ORF	Q53TN4	CYBRD1	CYBR1_HUMAN	Cytochrome b reductase 1 (EC 1.-.-.-) (Duodenal cytochrome b) (Ferric-chelate reductase 3)	Multi pass	Multi pass membrane protein (6TM)	6
Origene	T30 library	#N/A	pCMV6-Entry	Kanamycin	DDK tagged	ORF	Q9UNQ0	ABCG2	ABCG2_HUMAN	ATP-binding cassette sub-family G member 2 (Breast cancer resistance protein) (CDw338) (Mitoxantrone resistance-associated protein) (Placenta-specific ATP-binding cassette transporter) (Urate exporter) (CD antigen CD338)	Multi pass	Multi pass membrane protein (6TM)	6
Origene	T30 library	#N/A	pCMV6-Entry	Kanamycin	DDK tagged	ORF	Q9Y6M5	SLC30A1	ZNT1_HUMAN	Zinc transporter 1 (ZnT-1) (Solute carrier family 30 member 1)	Transporter	Multi pass membrane protein (6TM)	6
Origene	T30 library	#N/A	pCMV6-Entry	Kanamycin	DDK tagged	ORF	O15554	KCNN4	KCNN4_HUMAN	Intermediate conductance calcium-activated potassium channel protein 4 (SK4) (SKCa 4) (SKCa4) (IKCa1) (IK1) (KCa3.1) (KCa4) (Putative Gardos channel)	Transporter	Multi pass membrane protein (6TM)	6
Origene	RC224462	NM_014978.1	pCMV6-Entry	kanamycin	DDK tagged	ORF	Q9UPU3	SORCS3	SORC3_HUMAN	VPS10 domain-containing receptor SorCS3	Single pass	Single pass type I membrane protein	1
Origene	RC211806	NM_052888.2	pCMV6-Entry	kanamycin	DDK tagged	ORF	Q96QE4	LRRC37B	LR37B_HUMAN	Leucine-rich repeat-containing protein 37B (C66 SLIT-like testicular protein)	Single pass	Single pass type I membrane protein	1
Origene	RC225507	NM_001122962.1	pCMV6-Entry	kanamycin	DDK tagged	ORF	Q5JXA9	SIRPB2	SIRB2_HUMAN	Signal-regulatory protein beta-2 (SIRP-beta-2) (Protein tyrosine phosphatase non-receptor type substrate 1-like 3) (Protein tyrosine phosphatase non-receptor type substrate protein)	Immunoglobulin superfamily	Single pass type I membrane protein	1
Origene	RC214467	NM_052939.3	pCMV6-Entry	kanamycin	DDK tagged	ORF	Q96P31	FCRL3	FCRL3_HUMAN	Fc receptor-like protein 3 (FcR-like protein 3) (FcRL3) (Fc receptor homolog 3) (FcRH3) (IFGP family protein 3) (hIFGP3) (Immune receptor translocation-associated protein 3) (SH2 domain-containing phosphatase anchor protein 2) (CD antigen CD307c)	Immunoglobulin superfamily	Single pass type I membrane protein	1
Origene	RC216839	NM_207108.1	pCMV6-Entry	kanamycin	DDK tagged	ORF	O14525	ASTN1	ASTN1_HUMAN	Astrotactin-1	Multi pass	Multi pass membrane protein (2TM)	2
Origene	RC215621	NM_001004432.1	pCMV6-Entry	kanamycin	DDK tagged	ORF	Q6UY18	LINGO4	LIGO4_HUMAN	Leucine-rich repeat and immunoglobulin-like domain-containing nogo receptor-interacting protein 4 (Leucine-rich repeat neuronal protein 6D)	Immunoglobulin superfamily	Single pass type I membrane protein	1
Origene	RC220348	NM_015348.1	pCMV6-Entry	kanamycin	DDK tagged	ORF	Q92545	TMEM131	TM131_HUMAN	Transmembrane protein 131 (Protein RW1)	Multi pass	Multi pass membrane protein (2TM)	2
Origene	RC225998	NM_001101391.1	pCMV6-Entry	kanamycin	DDK tagged	ORF	P0C6S8	LINGO3	LIGO3_HUMAN	Leucine-rich repeat and immunoglobulin-like domain-containing nogo receptor-interacting protein 3 (Leucine-rich repeat neuronal protein 2) (Leucine-rich repeat neuronal protein 6B)	Immunoglobulin superfamily	Single pass type I membrane protein	1
Origene	RC221145	NM_144672.3	pCMV6-Entry	kanamycin	DDK tagged	ORF	Q7RTW8	OTOA	OTOAN_HUMAN	Otoancorin	GPI anchor	GPI anchor	0
Origene	RC221686	NM_015602.2	pCMV6-Entry	kanamycin	DDK tagged	ORF	Q5JTV8	TOR1AIP1	TOIP1_HUMAN	Torsin-1A-interacting protein 1 (Lamin-associated protein 1B) (LAP1B)	Single pass	Single pass membrane protein	1
Origene	T30 library	#N/A	pCMV6-Entry	Kanamycin	DDK tagged	ORF	P16473	TSHR	TSHR_HUMAN	Thyrotropin receptor (Thyroid-stimulating hormone receptor) (TSH-R)	G protein coupled receptor	Multi pass membrane protein (7TM)	7
Origene	T30 library	#N/A	pCMV6-Entry	Kanamycin	DDK tagged	ORF	Q969X1	TMBIM1	LFG3_HUMAN	Protein lifeguard 3 (Protein RECS1 homolog) (Transmembrane BAX inhibitor motif-containing protein 1)	Multi pass	Multi pass membrane protein (7TM)	7
Origene	T30 library	#N/A	pCMV6-Entry	Kanamycin	DDK tagged	ORF	Q16570	DARC	ACKR1_HUMAN	Atypical chemokine receptor 1 (Duffy antigen/chemokine receptor) (Fy glycoprotein) (GpFy) (Glycoprotein D) (Plasmodium vivax receptor) (CD antigen CD234)	Cytokine receptor family	G protein coupled receptor	7
Origene	T30 library	#N/A	pCMV6-Entry	Kanamycin	DDK tagged	ORF	Q16570	DARC	ACKR1_HUMAN	Atypical chemokine receptor 1 (Duffy antigen/chemokine receptor) (Fy glycoprotein) (GpFy) (Glycoprotein D) (Plasmodium vivax receptor) (CD antigen CD234)	Cytokine receptor family	G protein coupled receptor	7
Origene	T30 library	#N/A	pCMV6-Entry	Kanamycin	DDK tagged	ORF	Q14833	GRM4	GRM4_HUMAN	Metabotropic glutamate receptor 4 (mGluR4)	G protein coupled receptor	Multi pass membrane protein (7TM)	7
Origene	T30 library	#N/A	pCMV6-Entry	Kanamycin	DDK tagged	ORF	P29972	AQP1	AQP1_HUMAN	Aquaporin-1 (AQP-1) (Aquaporin-CHIP) (Urine water channel) (Water channel protein for red blood cells and kidney proximal tubule)	Multi pass	Multi pass membrane protein (6TM)	6
Origene	T30 library	#N/A	pCMV6-Entry	Kanamycin	DDK tagged	ORF	Q13336	SLC14A1	UT1_HUMAN	Urea transporter 1 (Solute carrier family 14 member 1) (Urea transporter, erythrocyte)	Multi pass	Multi pass membrane protein (9TM)	9
Origene	T30 library	#N/A	pCMV6-Entry	Kanamycin	DDK tagged	ORF	P02724	GYPA	GLPA_HUMAN	Glycophorin-A (MN sialoglycoprotein) (PAS-2) (Sialoglycoprotein alpha) (CD antigen CD235a)	Single pass	Single pass type I membrane protein	1
Origene	T30 library	#N/A	pCMV6-Entry	Kanamycin	DDK tagged	ORF	P06028	GYPB	GLPB_HUMAN	Glycophorin-B (PAS-3) (SS-active sialoglycoprotein) (Sialoglycoprotein delta) (CD antigen CD235b)	Single pass	Single pass type I membrane protein	1
Origene	T30 library	#N/A	pCMV6-Entry	Kanamycin	DDK tagged	ORF	P04921	GYPC	GLPC_HUMAN	Glycophorin-C (Glycoconnectin) (Glycophorin-D) (GPD) (Glycoprotein beta) (PAS-2') (Sialoglycoprotein D) (CD antigen CD236)	Single pass	Single pass type III membrane protein	1
Origene	RC218874	NM_017639.2	pCMV6-Entry	kanamycin	DDK tagged	ORF	Q6V1P9	DCHS2	PCD23_HUMAN	Protocadherin-23 (Cadherin-27) (Cadherin-like protein CDHJ) (Cadherin-like protein VR8) (Protein dachsous homolog 2) (Protocadherin PCDHJ)	Cadherin related family	Single pass membrane protein	1
Origene	RC215917	NM_001010909.1	pCMV6-Entry	kanamycin	DDK tagged	ORF	Q5SSG8	MUC21	MUC21_HUMAN	Mucin-21 (MUC-21) (Epiglycanin)	Single pass	Single pass type I membrane protein	1
Origene	RC212168	NM_020733.1	pCMV6-Entry	kanamycin	DDK tagged	ORF	Q9ULI3	HEG1	HEG1_HUMAN	Protein HEG homolog 1	Single pass	Single pass type I membrane protein	1
Origene	RC227361	NM_001145026.1	pCMV6-Entry	kanamycin	DDK tagged	ORF	Q9UMZ3	PTPRQ	PTPRQ_HUMAN	Phosphatidylinositol phosphatase PTPRQ (EC 3.1.3.-) (Receptor-type tyrosine-protein phosphatase Q) (PTP-RQ) (R-PTP-Q) (EC 3.1.3.48)	Immunoglobulin superfamily	Single pass type I membrane protein	1
Origene	RC212279	NM_178860.2	pCMV6-Entry	kanamycin	DDK tagged	ORF	Q53EL9	SEZ6	SEZ6_HUMAN	Seizure protein 6 homolog (SEZ-6) (hSEZ-6)	Single pass	Single pass type I membrane protein	1
Origene	RC213658	NM_024923.2	pCMV6-Entry	kanamycin	DDK tagged	ORF	Q8TEM1	NUP210	PO210_HUMAN	Nuclear pore membrane glycoprotein 210 (Nuclear pore protein gp210) (Nuclear envelope pore membrane protein POM 210) (POM210) (Nucleoporin Nup210) (Pore membrane protein of 210 kDa)	Single pass	Single pass type I membrane protein	1
Origene	RC214421	NM_173506.3	pCMV6-Entry	kanamycin	DDK tagged	ORF	Q6UWN0	LYPD4	LYPD4_HUMAN	Ly6/PLAUR domain-containing protein 4	GPI anchor	GPI anchor	0
Origene	RC219904	NM_018904.2	pCMV6-Entry	kanamycin	DDK tagged	ORF	Q9Y5I0	PCDHA13	PCDAD_HUMAN	Protocadherin alpha-13 (PCDH-alpha-13)	Cadherin family	Single pass type I membrane protein	1
Origene	RC226197	NM_001128636.1	pCMV6-Entry	kanamycin	DDK tagged	ORF	P0C7U0	ELFN1	ELFN1_HUMAN	Protein ELFN1 (Extracellular leucine-rich repeat and fibronectin type-III domain-containing protein 1) (Protein phosphatase 1 regulatory subunit 28)	Single pass	Single pass type I membrane protein	1
Origene	RC213847	NM_133170.2	pCMV6-Entry	kanamycin	DDK tagged	ORF	O14522	PTPRT	PTPRT_HUMAN	Receptor-type tyrosine-protein phosphatase T (R-PTP-T) (EC 3.1.3.48) (Receptor-type tyrosine-protein phosphatase rho) (RPTP-rho)	Immunoglobulin superfamily	Single pass type I membrane protein	1
Origene	T30 library	#N/A	pCMV6-Entry	Kanamycin	DDK tagged	ORF	P35613	BSG	BASI_HUMAN	Basigin (5F7) (Collagenase stimulatory factor) (Extracellular matrix metalloproteinase inducer) (EMMPRIN) (Leukocyte activation antigen M6) (OK blood group antigen) (Tumor cell-derived collagenase stimulatory factor) (TCSF) (CD antigen CD147)	Immunoglobulin superfamily	Single pass type I membrane protein	1
Origene	T30 library	#N/A	pCMV6-Entry	Kanamycin	DDK tagged	ORF	O75326	SEMA7A	SEM7A_HUMAN	Semaphorin-7A (CDw108) (JMH blood group antigen) (John-Milton-Hargen human blood group Ag) (Semaphorin-K1) (Sema K1) (Semaphorin-L) (Sema L) (CD antigen CD108)	Immunoglobulin superfamily	GPI anchor	0
Origene	T30 library	#N/A	pCMV6-Entry	Kanamycin	DDK tagged	ORF	P15421	GYPE	GLPE_HUMAN	Glycophorin-E	Single pass	Single pass type I membrane protein	1
Origene	T30 library	#N/A	pCMV6-Entry	Kanamycin	DDK tagged	ORF	Q8NG11	TSPAN14	TSN14_HUMAN	Tetraspanin-14 (Tspan-14) (DC-TM4F2) (Transmembrane 4 superfamily member 14)	Multi pass	Multi pass membrane protein (4TM)	4
Origene	T30 library	#N/A	pCMV6-Entry	Kanamycin	DDK tagged	ORF	P04921	GYPC	GLPC_HUMAN	Glycophorin-C (Glycoconnectin) (Glycophorin-D) (GPD) (Glycoprotein beta) (PAS-2') (Sialoglycoprotein D) (CD antigen CD236)	Single pass	Single pass type III membrane protein	1
Origene	T30 library	#N/A	pCMV6-Entry	Kanamycin	DDK tagged	ORF	Q53TN4	CYBRD1	CYBR1_HUMAN	Cytochrome b reductase 1 (EC 1.-.-.-) (Duodenal cytochrome b) (Ferric-chelate reductase 3)	Multi pass	Multi pass membrane protein (6TM)	6
Geneocopia	EX-X0091-M02	NM_198682.2	pEZ-M02	Ampicillin	Untagged	ORF	P15421	GYPE	GLPE_HUMAN	Glycophorin-E	Single pass	Single pass type I membrane protein	1
Geneocopia	EX-Y3654-M02	NM_001010980.4	pEZ-M02	Ampicillin	Untagged	ORF	Q5T1S8	NCMAP	NCMAP_HUMAN	Noncompact myelin-associated protein (Myelin protein of 11 kDa) (MP11)	Single pass	Single pass type I membrane protein	1
Geneocopia	EX-Y2475-M02	NM_203400.4	pEZ-M02	Ampicillin	Untagged	ORF	Q8N4K4	RPRML	RPRML_HUMAN	Reprimo-like protein	Single pass	Single pass membrane protein	1
Geneocopia	EX-Y1750-M02	NM_205545.1	pEZ-M02	Ampicillin	Untagged	ORF	Q6UXB3	LYPD2	LYPD2_HUMAN	Ly6/PLAUR domain-containing protein 2	GPI anchor	GPI anchor	0
Origene	RC221919	NM_000339.1	pCMV6-Entry	kanamycin	DDK tagged	ORF	P55017	SLC12A3	S12A3_HUMAN	Solute carrier family 12 member 3 (Na-Cl cotransporter) (NCC) (Na-Cl symporter) (Thiazide-sensitive sodium-chloride cotransporter)	Transporter	Multi pass membrane protein (12TM)	12
Origene	RC228703	NM_001164665.1	pCMV6-Entry	kanamycin	DDK tagged	ORF	Q9HCM3	KIAA1549	K1549_HUMAN	UPF0606 protein KIAA1549	Multi pass	Multi pass membrane protein (2TM)	2
Origene	RC226033	NM_181506.4	pCMV6-Entry	kanamycin	DDK tagged	ORF	Q7Z2Q7	LRRC70	LRR70_HUMAN	Leucine-rich repeat-containing protein 70 (Synleurin)	Single pass	Single pass membrane protein	1
Origene	RC226409	NM_001131007.1	pCMV6-Entry	kanamycin	DDK tagged	ORF	A2VDJ0	KIAA0922	T131L_HUMAN	Transmembrane protein 131-like	Multi pass	Multi pass membrane protein (2TM)	2
Origene	RC228271	NM_001146221.1	pCMV6-Entry	kanamycin	DDK tagged	ORF	A6NHS7	MANSC4	MANS4_HUMAN	MANSC domain-containing protein 4	Single pass	Single pass type I membrane protein	1
Origene	RC228153	NM_001146336.1	pCMV6-Entry	kanamycin	DDK tagged	ORF	B3SHH9	TMEM114	TM114_HUMAN	Transmembrane protein 114	Multi pass	Multi pass membrane protein (4TM)	4
Origene	RC227346	NM_001145024.1	pCMV6-Entry	Kanamycin	DDK tagged	ORF	Q6UQ28	PLET1	PLET1_HUMAN	Placenta-expressed transcript 1 protein	GPI anchor	GPI anchor	0
Origene	RC226937	NM_001135686.1	pCMV6-Entry	Kanamycin	DDK tagged	ORF	B6A8C7	TARM1	TARM1_HUMAN	T-cell-interacting, activating receptor on myeloid cells protein 1 (OSCAR-like transcript-2 protein) (OLT-2)	Immunoglobulin superfamily	Single pass type I membrane protein	1
Origene	RC225357	NM_001114403.1	pCMV6-Entry	Kanamycin	DDK tagged	ORF	B0FP48	UPK3BL	UPK3L_HUMAN	Uroplakin-3b-like protein	Single pass	Single pass type I membrane protein	1
Origene	RC217292	NM_018920.2	pCMV6-Entry	Kanamycin	DDK tagged	ORF	Q9Y5G6	PCDHGA7	PCDG7_HUMAN	Protocadherin gamma-A7 (PCDH-gamma-A7)	Cadherin family	Single pass type I membrane protein	1
Geneocopia	EX-U0278-M02	NM_005472.4	pEZ-M02	Ampicillin	Untagged	ORF	Q9Y6H6	KCNE3	KCNE3_HUMAN	Potassium voltage-gated channel subfamily E member 3 (MinK-related peptide 2) (Minimum potassium ion channel-related peptide 2) (Potassium channel subunit beta MiRP2)	Single pass	Single pass type I membrane protein	1
Geneocopia	EX-U0099-M02	NM_003332.3	pEZ-M02	Ampicillin	Untagged	ORF	O43914	TYROBP	TYOBP_HUMAN	TYRO protein tyrosine kinase-binding protein (DNAX-activation protein 12) (Killer-activating receptor-associated protein) (KAR-associated protein)	Other	Single pass type I membrane protein	1
Geneocopia	EX-T3204-M02	NM_138573.3	pEZ-M02	Ampicillin	Untagged	ORF	Q8WWG1	NRG4	NRG4_HUMAN	Pro-neuregulin-4, membrane-bound isoform (Pro-NRG4) [Cleaved into: Neuregulin-4 (NRG-4)]	Single pass	Single pass type I membrane protein	1
Geneocopia	EX-T3212-M02	NM_133498.2	pEZ-M02	Ampicillin	Untagged	ORF	Q8TDM5	SPACA4	SACA4_HUMAN	Sperm acrosome membrane-associated protein 4 (Sperm acrosomal membrane-associated protein 14)	GPI anchor	GPI anchor	0
Geneocopia	EX-T1390-M02	NM_025261.2	pEZ-M02	Ampicillin	Untagged	ORF	O95867	LY6G6C	LY66C_HUMAN	Lymphocyte antigen 6 complex locus protein G6c	GPI anchor	GPI anchor	0
Geneocopia	EX-Y2915-M02	NM_001001663.1	pEZ-M02	Ampicillin	Untagged	ORF	Q6ICI0	TMEM211	TM211_HUMAN	Transmembrane protein 211	Multi pass	Multi pass membrane protein (4TM)	4
Geneocopia	EX-U1310-M02	AK312607.1	pEZ-M02	Ampicillin	Untagged	ORF	Q86YL7	PDPN	PDPN_HUMAN	Podoplanin (Aggrus) (Glycoprotein 36) (Gp36) (PA2.26 antigen) (T1-alpha) (T1A)	Single pass	Single pass type I membrane protein	1
Geneocopia	EX-H0782-M02	NM_001012971.3	pEZ-M02	Ampicillin	Untagged	ORF	Q5JX71	FAM209A	F209A_HUMAN	Protein FAM209A	Single pass	Single pass type I membrane protein	1
Geneocopia	EX-Y4024-M02	BC107110.2	pEZ-M02	Ampicillin	Untagged	ORF	Q3KNT9	TMEM95	TMM95_HUMAN	Transmembrane protein 95	Single pass	Single pass type I membrane protein	1
Geneocopia	EX-T3258-M02	NM_139172.1	pEZ-M02	Ampicillin	Untagged	ORF	Q8WZ59	TMEM190	TM190_HUMAN	Transmembrane protein 190	Single pass	Single pass type I membrane protein	1
Origene	RC221094	NM_001031836.2	pCMV6-Entry	Kanamycin	DDK tagged	ORF	A8MYU2	KCNU1	KCNU1_HUMAN	Potassium channel subfamily U member 1 (Calcium-activated potassium channel subunit alpha-3) (Calcium-activated potassium channel, subfamily M subunit alpha-3) (KCa5) (Slowpoke homolog 3)	Multi pass	Multi pass membrane protein (7TM)	7
Origene	RC214488	NM_014619.2	pCMV6-Entry	Kanamycin	DDK tagged	ORF	Q16099	GRIK4	GRIK4_HUMAN	Glutamate receptor ionotropic, kainate 4 (GluK4) (Excitatory amino acid receptor 1) (EAA1) (Glutamate receptor KA-1) (KA1)	Transporter	Multi pass membrane protein (3TM)	3
Origene	RC209865	NM_138440.2	pCMV6-Entry	Kanamycin	DDK tagged	ORF	Q6EMK4	VASN	VASN_HUMAN	Vasorin (Protein slit-like 2)	Single pass	Single pass type I membrane protein	1
Origene	RC221087	NM_005071.1	pCMV6-Entry	Kanamycin	DDK tagged	ORF	P48664	SLC1A6	EAA4_HUMAN	Excitatory amino acid transporter 4 (Sodium-dependent glutamate/aspartate transporter) (Solute carrier family 1 member 6)	Transporter	Multi pass membrane protein (10TM)	10
Origene	RC215993	NM_003386.1	pCMV6-Entry	Kanamycin	DDK tagged	ORF	Q9Y493	ZAN	ZAN_HUMAN	Zonadhesin	Single pass	Single pass type I membrane protein	1
Origene	RC214154	NM_003105.3	pCMV6-Entry	Kanamycin	DDK tagged	ORF	Q92673	SORL1	SORL_HUMAN	Sortilin-related receptor (Low-density lipoprotein receptor relative with 11 ligand-binding repeats) (LDLR relative with 11 ligand-binding repeats) (LR11) (SorLA-1) (Sorting protein-related receptor containing LDLR class A repeats) (SorLA)	Single pass	Single pass type I membrane protein	1
Origene	RC217855	NM_018918.2	pCMV6-Entry	Kanamycin	DDK tagged	ORF	Q9Y5G8	PCDHGA5	PCDG5_HUMAN	Protocadherin gamma-A5 (PCDH-gamma-A5)	Cadherin family	Single pass type I membrane protein	1
Origene	RC212456	NM_017514.2	pCMV6-Entry	Kanamycin	DDK tagged	ORF	P51805	PLXNA3	PLXA3_HUMAN	Plexin-A3 (Plexin-4) (Semaphorin receptor SEX)	Single pass	Single pass type I membrane protein	1
Origene	RC219391	NM_001080209.1	pCMV6-Entry	Kanamycin	DDK tagged	ORF	A6NKL6	TMEM200C	T200C_HUMAN	Transmembrane protein 200C (Transmembrane protein TTMA) (Two transmembrane domain-containing family member A)	Multi pass	Multi pass membrane protein (2TM)	2
Origene	RC225456	NM_001135086.1	pCMV6-Entry	Kanamycin	DDK tagged	ORF	Q7RTY9	PRSS41	PRS41_HUMAN	Putative serine protease 41 (EC 3.4.21.-) (Testis serine protease 1) (TESSP-1)	Peptidase	GPI anchor	0
Geneocopia	EX-P0056-M02	NM_014450.2	pEZ-M02	Ampicillin	Untagged	ORF	Q9Y3P8	SIT1	SIT1_HUMAN	Signaling threshold-regulating transmembrane adapter 1 (SHP2-interacting transmembrane adapter protein) (Suppression-inducing transmembrane adapter 1) (gp30/40)	Single pass	Single pass type I membrane protein	1
Geneocopia	EX-T3901-M02	NM_001195156.1	pEZ-M02	Ampicillin	Untagged	ORF	Q8NCS4	ZMYM6NB	ZMYNB_HUMAN	Uncharacterized protein ZMYM6NB (ZMYM6 neighbor protein)	Multi pass	Multi pass membrane protein (3TM)	3
Geneocopia	EX-H0998-M02	NM_198053.2	pEZ-M02	Ampicillin	Untagged	ORF	P20963	CD247	CD3Z_HUMAN	T-cell surface glycoprotein CD3 zeta chain (T-cell receptor T3 zeta chain) (CD antigen CD247)	Other	Single pass type I membrane protein	1
Geneocopia	EX-A1578-M02	NM_017527.3	pEZ-M02	Ampicillin	Untagged	ORF	Q17RY6	LY6K	LY6K_HUMAN	Lymphocyte antigen 6K (Ly-6K)	GPI anchor	GPI anchor	0
Geneocopia	EX-A0503-M02	BC011618.2	pEZ-M02	Ampicillin	Untagged	ORF	P35070	BTC	BTC_HUMAN	Probetacellulin [Cleaved into: Betacellulin (BTC)]	Single pass	Single pass type I membrane protein	1
Geneocopia	EX-Z2061-M02	BC012621.1	pEZ-M02	Ampicillin	Untagged	ORF	Q96E93	KLRG1	KLRG1_HUMAN	Killer cell lectin-like receptor subfamily G member 1 (C-type lectin domain family 15 member A) (ITIM-containing receptor MAFA-L) (MAFA-like receptor) (Mast cell function-associated antigen)	Lectin domain containing	Single pass type II membrane protein	1
Geneocopia	EX-Y3497-M02	BC068577.1	pEZ-M02	Ampicillin	Untagged	ORF	Q6NUJ2	C11orf87	CK087_HUMAN	Uncharacterized protein C11orf87	Single pass	Single pass type I membrane protein	1
Geneocopia	EX-H0593-M02	NM_001077693.2	pEZ-M02	Ampicillin	Untagged	ORF	Q19T08	ECSCR	ECSCR_HUMAN	Endothelial cell-specific chemotaxis regulator (Apoptosis regulator through modulating IAP expression) (ARIA) (Endothelial cell-specific molecule 2)	Single pass	Single pass type I membrane protein	1
Geneocopia	EX-S0302-M02	NM_004233.3	pEZ-M02	Ampicillin	Untagged	ORF	Q01151	CD83	CD83_HUMAN	CD83 antigen (hCD83) (B-cell activation protein) (Cell surface protein HB15) (CD antigen CD83)	Immunoglobulin superfamily	Single pass type I membrane protein	1
Geneocopia	EX-E1093-M02	NM_199337.2	pEZ-M02	Ampicillin	Untagged	ORF	Q7Z7N9	TMEM179B	T179B_HUMAN	Transmembrane protein 179B	Multi pass	Multi pass membrane protein (4TM)	4
Origene	RC222610	NM_138617.2	pCMV6-Entry	Kanamycin	DDK tagged	ORF	P18577	RHCE	RHCE_HUMAN	Blood group Rh(CE) polypeptide (Rh polypeptide 1) (RhPI) (Rh30A) (RhIXB) (Rhesus C/E antigens) (CD antigen CD240CE)	Transporter	Multi pass membrane protein (11TM)	11
Origene	RC221259	NM_005704.2	pCMV6-Entry	Kanamycin	DDK tagged	ORF	Q92729	PTPRU	PTPRU_HUMAN	Receptor-type tyrosine-protein phosphatase U (R-PTP-U) (EC 3.1.3.48) (Pancreatic carcinoma phosphatase 2) (PCP-2) (Protein-tyrosine phosphatase J) (PTP-J) (hPTP-J) (Protein-tyrosine phosphatase pi) (PTP pi) (Protein-tyrosine phosphatase receptor omicron) (PTP-RO) (Receptor-type protein-tyrosine phosphatase psi) (R-PTP-psi)	Immunoglobulin superfamily	Single pass type I membrane protein	1
Origene	RC229887	NM_001177358.1	pCMV6-Entry	Kanamycin	DDK tagged	ORF	Q96N19	GPR137	G137A_HUMAN	Integral membrane protein GPR137 (Transmembrane 7 superfamily member 1-like 1 protein)	Multi pass	Multi pass membrane protein (7TM)	7
Origene	RC225416	NM_001127893.1	pCMV6-Entry	Kanamycin	DDK tagged	ORF	Q7Z692	CEACAM19	CEA19_HUMAN	Carcinoembryonic antigen-related cell adhesion molecule 19 (Carcinoembryonic antigen-like 1)	Immunoglobulin superfamily	Single pass type I membrane protein	1
Origene	RC218981	NM_001010861.2	pCMV6-Entry	Kanamycin	DDK tagged	ORF	Q32ZL2	LPPR5	LPPR5_HUMAN	Lipid phosphate phosphatase-related protein type 5 (EC 3.1.3.-) (Phosphatidic acid phosphatase 2d) (Plasticity-related gene 5 protein) (PRG-5)	Multi pass	Multi pass membrane protein (6TM)	6
Origene	RC231066	NM_001185149.1	pCMV6-Entry	Kanamycin	DDK tagged	ORF	A6NM45	CLDN24	CLD24_HUMAN	Putative claudin-24	Junctions	Multi pass membrane protein (4TM)	4
Origene	RC216546	NM_001033517.1	pCMV6-Entry	Kanamycin	DDK tagged	ORF	A6NH21	SERINC4	SERC4_HUMAN	Serine incorporator 4	Multi pass	Multi pass membrane protein (10TM)	10
Origene	RC231115	NM_001195545.1	pCMV6-Entry	Kanamycin	DDK tagged	ORF	A6NJW4	LRRC3C	LRR3C_HUMAN	Leucine-rich repeat-containing protein 3C	Single pass	Single pass membrane protein	1
Origene	RC231167	NM_001197184.2	pCMV6-Entry	Kanamycin	DDK tagged	ORF	Q49SQ1	GPR33	GPR33_HUMAN	Probable G-protein coupled receptor 33	Cytokine receptor family	G protein coupled receptor	7
Origene	RC231198	NM_001195528.1	pCMV6-Entry	Kanamycin	DDK tagged	ORF	P0DKB5	TPBGL	TPBGL_HUMAN	Trophoblast glycoprotein-like	Single pass	Single pass type I membrane protein	1
Geneocopia	EX-W0214-M02	NM_005725.4	pEZ-M02	Ampicillin	Untagged	ORF	O60636	TSPAN2	TSN2_HUMAN	Tetraspanin-2 (Tspan-2) (Tetraspan NET-3)	Multi pass	Multi pass membrane protein (4TM)	4
Geneocopia	EX-V1637-M02	NM_001185080.1	pEZ-M02	Ampicillin	Untagged	ORF	P56746	CLDN15	CLD15_HUMAN	Claudin-15	Junctions	Multi pass membrane protein (4TM)	4
Geneocopia	EX-W1116-M02	AF326350.1	pEZ-M02	Ampicillin	Untagged	ORF	Q9BZD7	PRRG3	TMG3_HUMAN	Transmembrane gamma-carboxyglutamic acid protein 3 (Proline-rich gamma-carboxyglutamic acid protein 3) (Proline-rich Gla protein 3)	Single pass	Single pass type I membrane protein	1
Geneocopia	EX-Q0081-M02	AJ581669.1	pEZ-M02	Ampicillin	Untagged	ORF	O75015	FCGR3B	FCG3B_HUMAN	Low affinity immunoglobulin gamma Fc region receptor III-B (Fc-gamma RIII-beta) (Fc-gamma RIII) (Fc-gamma RIIIb) (FcRIII) (FcRIIIb) (FcR-10) (IgG Fc receptor III-1) (CD antigen CD16b)	Immunoglobulin superfamily	GPI anchor	0
Geneocopia	EX-Y2250-M02	NM_178175.3	pEZ-M02	Ampicillin	Untagged	ORF	Q86WI0	LHFPL1	LHPL1_HUMAN	Lipoma HMGIC fusion partner-like 1 protein	Multi pass	Multi pass membrane protein (3TM)	3
Geneocopia	EX-Q0408-M02	NM_006678.4	pEZ-M02	Ampicillin	Untagged	ORF	Q08708	CD300C	CLM6_HUMAN	CMRF35-like molecule 6 (CLM-6) (CD300 antigen-like family member C) (CMRF35-A1) (CMRF-35) (Immunoglobulin superfamily member 16) (IgSF16) (CD antigen CD300c)	Immunoglobulin superfamily	Single pass type I membrane protein	1
Geneocopia	EX-T4041-M02	NM_001001343.3	pEZ-M02	Ampicillin	Untagged	ORF	Q8TBE3	FNDC9	FNDC9_HUMAN	Fibronectin type III domain-containing protein 9	Single pass	Single pass membrane protein	1
Geneocopia	EX-G0709-M02	NM_002258.2	pEZ-M02	Ampicillin	Untagged	ORF	Q12918	KLRB1	KLRB1_HUMAN	Killer cell lectin-like receptor subfamily B member 1 (C-type lectin domain family 5 member B) (HNKR-P1a) (NKR-P1A) (Natural killer cell surface protein P1A) (CD antigen CD161)	Leucine rich repeat containing	Single pass type II membrane protein	1
Geneocopia	EX-U0826-M02	NM_016523.1	pEZ-M02	Ampicillin	Untagged	ORF	Q9NZS2	KLRF1	KLRF1_HUMAN	Killer cell lectin-like receptor subfamily F member 1 (Lectin-like receptor F1) (Activating coreceptor NKp80) (C-type lectin domain family 5 member C)	Lectin domain containing	Single pass type II membrane protein	1
Geneocopia	EX-Y2365-M02	NM_198275.1	pEZ-M02	Ampicillin	Untagged	ORF	Q6UWV2	MPZL3	MPZL3_HUMAN	Myelin protein zero-like protein 3	Immunoglobulin superfamily	Single pass type I membrane protein	1
Geneocopia	EX-T5511-M02	NM_138341.2	pEZ-M02	Ampicillin	Untagged	ORF	Q8NCL8	TMEM116	TM116_HUMAN	Transmembrane protein 116	Multi pass	Multi pass membrane protein (4TM)	4
Geneocopia	EX-A0358-M02	NM_000530.6	pEZ-M02	Ampicillin	Untagged	ORF	P25189	MPZ	MYP0_HUMAN	Myelin protein P0 (Myelin peripheral protein) (MPP) (Myelin protein zero)	Immunoglobulin superfamily	Single pass type I membrane protein	1
Geneocopia	EX-W0919-M02	AF275260.1	pEZ-M02	Ampicillin	Untagged	ORF	Q9H2A7	CXCL16	CXL16_HUMAN	C-X-C motif chemokine 16 (Scavenger receptor for phosphatidylserine and oxidized low density lipoprotein) (SR-PSOX) (Small-inducible cytokine B16) (Transmembrane chemokine CXCL16)	Single pass	Single pass type I membrane protein	1
Geneocopia	EX-Q0174-M02	BC015195.1	pEZ-M02	Ampicillin	Untagged	ORF	P12319	FCER1A	FCERA_HUMAN	High affinity immunoglobulin epsilon receptor subunit alpha (Fc-epsilon RI-alpha) (FcERI) (IgE Fc receptor subunit alpha)	Immunoglobulin superfamily	Single pass type I membrane protein	1
Geneocopia	EX-W0168-M02	NM_030891.3	pEZ-M02	Ampicillin	Untagged	ORF	Q9BY71	LRRC3	LRRC3_HUMAN	Leucine-rich repeat-containing protein 3	Single pass	Single pass membrane protein	1
Geneocopia	EX-T2481-M02	NM_001006616.2	pEZ-M02	Ampicillin	Untagged	ORF	Q96FV3	TSPAN17	TSN17_HUMAN	Tetraspanin-17 (Tspan-17) (F-box only protein 23) (Tetraspan protein SB134) (Transmembrane 4 superfamily member 17)	Multi pass	Multi pass membrane protein (4TM)	4
Geneocopia	EX-Y1752-M02	NM_001085474.1	pEZ-M02	Ampicillin	Untagged	ORF	Q6UX82	LYPD8	LYPD8_HUMAN	Ly6/PLAUR domain-containing protein 8	GPI anchor	GPI anchor	0
Geneocopia	EX-H1295-M02	NM_138272.2	pEZ-M02	Ampicillin	Untagged	ORF	O95866	G6B	G6B_HUMAN	Protein G6b	Single pass	Single pass type I membrane protein	1
Geneocopia	EX-T3332-M02	NM_080626.5	pEZ-M02	Ampicillin	Untagged	ORF	Q8WY22	BRI3BP	BRI3B_HUMAN	BRI3-binding protein (I3-binding protein) (Cervical cancer 1 proto-oncogene-binding protein KG19) (HCCRBP-1)	Multi pass	Multi pass membrane protein (4TM)	4
Geneocopia	EX-Z5739-M02	NM_001127593.1	pEZ-M02	Ampicillin	Untagged	ORF	P08637	FCGR3A	FCG3A_HUMAN	Low affinity immunoglobulin gamma Fc region receptor III-A (CD16a antigen) (Fc-gamma RIII-alpha) (Fc-gamma RIII) (Fc-gamma RIIIa) (FcRIII) (FcRIIIa) (FcR-10) (IgG Fc receptor III-2) (CD antigen CD16a)	Immunoglobulin superfamily	Single pass type I membrane protein	1
Geneocopia	EX-T8489-M02	NM_178160.2	pEZ-M02	Ampicillin	Untagged	ORF	Q7RTS6	OTOP2	OTOP2_HUMAN	Otopetrin-2	Multi pass	Multi pass membrane protein (10TM)	10
Geneocopia	EX-W0880-M02	NM_033125.3	pEZ-M02	Ampicillin	Untagged	ORF	Q86VW1	SLC22A16	S22AG_HUMAN	Solute carrier family 22 member 16 (Carnitine transporter 2) (CT2) (Fly-like putative transporter 2) (FLIPT2) (Flipt 2) (Organic cation transporter OKB1) (Organic cation/carnitine transporter 6)	Transporter	Multi pass membrane protein (12TM)	12
Geneocopia	EX-Z7562-M02	BC064803.1	pEZ-M02	Ampicillin	Untagged	ORF	P50281	MMP14	MMP14_HUMAN	Matrix metalloproteinase-14 (MMP-14) (EC 3.4.24.80) (MMP-X1) (Membrane-type matrix metalloproteinase 1) (MT-MMP 1) (MTMMP1) (Membrane-type-1 matrix metalloproteinase) (MT1-MMP) (MT1MMP)	Peptidase	Single pass type I membrane protein	1
Geneocopia	EX-E0570-M02	NM_139319.2	pEZ-M02	Ampicillin	Untagged	ORF	Q8NDX2	SLC17A8	VGLU3_HUMAN	Vesicular glutamate transporter 3 (VGluT3) (Solute carrier family 17 member 8)	Transporter	Multi pass membrane protein (12TM)	12
Geneocopia	EX-M0691-M02	NM_194255.2	pReceiver-M02Ra	Ampicillin	Untagged	ORF	P41440	SLC19A1	S19A1_HUMAN	Folate transporter 1 (FOLT) (Intestinal folate carrier 1) (IFC-1) (Placental folate transporter) (Reduced folate carrier protein) (RFC) (Solute carrier family 19 member 1)	Multi pass	Multi pass membrane protein (12TM)	12
Geneocopia	EX-W0844-M02	NM_022444.3	pEZ-M02	Ampicillin	Untagged	ORF	Q9BZW2	SLC13A1	S13A1_HUMAN	Solute carrier family 13 member 1 (Renal sodium/sulfate cotransporter) (Na(+)/sulfate cotransporter) (hNaSi-1)	Transporter	Multi pass membrane protein (13TM)	13
Geneocopia	EX-U1235-M02	NM_005847.4	pEZ-M02	Ampicillin	Untagged	ORF	Q9UHI7	SLC23A1	S23A1_HUMAN	Solute carrier family 23 member 1 (Na(+)/L-ascorbic acid transporter 1) (Sodium-dependent vitamin C transporter 1) (hSVCT1) (Yolk sac permease-like molecule 3)	Transporter	Multi pass membrane protein (12TM)	12
Geneocopia	EX-Y1958-M02	BC068275.1	pEZ-M02	Ampicillin	Untagged	ORF	Q6NV75	GPR153	GP153_HUMAN	Probable G-protein coupled receptor 153 (G-protein coupled receptor PGR1)	G protein coupled receptor	Multi pass membrane protein (7TM)	7
Geneocopia	EX-E1341-M02	NM_177998.1	pEZ-M02	Ampicillin	Untagged	ORF	Q7RTM1	OTOP1	OTOP1_HUMAN	Otopetrin-1	Multi pass	Multi pass membrane protein (10TM)	10
Geneocopia	EX-C0336-M02	NM_001134367.1	pEZ-M02	Ampicillin	Untagged	ORF	P31641	SLC6A6	SC6A6_HUMAN	Sodium- and chloride-dependent taurine transporter (Solute carrier family 6 member 6)	Transporter	Multi pass membrane protein (12TM)	12
Geneocopia	EX-T4099-M02	NM_145006.2	pEZ-M02	Ampicillin	Untagged	ORF	Q96L08	SUSD3	SUSD3_HUMAN	Sushi domain-containing protein 3	Single pass	Single pass type I membrane protein	1
Geneocopia	EX-V1063-M02	NM_032376.2	pEZ-M02	Ampicillin	Untagged	ORF	Q96IK0	TMEM101	TM101_HUMAN	Transmembrane protein 101 (Putative NF-kappa-B-activating protein 130)	Multi pass	Multi pass membrane protein (8TM)	8
Geneocopia	EX-G0206-M02	NM_006754.3	pEZ-M02	Ampicillin	Untagged	ORF	Q16563	SYPL1	SYPL1_HUMAN	Synaptophysin-like protein 1 (Pantophysin)	Multi pass	Multi pass membrane protein (4TM)	4
Geneocopia	EX-T4122-M02	NM_144642.4	pEZ-M02	Ampicillin	Untagged	ORF	Q8TBG9	SYNPR	SYNPR_HUMAN	Synaptoporin	Multi pass	Multi pass membrane protein (4TM)	4
Geneocopia	EX-U0169-M02	NM_003953.5	pEZ-M02	Ampicillin	Untagged	ORF	O95297	MPZL1	MPZL1_HUMAN	Myelin protein zero-like protein 1 (Protein zero-related)	Immunoglobulin superfamily	Single pass type I membrane protein	1
Geneocopia	EX-T4858-M02	NM_181538.2	pEZ-M02	Ampicillin	Untagged	ORF	Q8NFK1	GJC3	CXG3_HUMAN	Gap junction gamma-3 protein (Connexin-30.2) (Cx30.2) (Connexin-31.3) (Cx31.3) (Gap junction epsilon-1 protein)	Junctions	Multi pass membrane protein (4TM)	4
Geneocopia	EX-T1275-M02	NM_012261.3	pEZ-M02	Ampicillin	Untagged	ORF	Q9UJQ1	LAMP5	LAMP5_HUMAN	Lysosome-associated membrane glycoprotein 5 (Brain and dendritic cell-associated LAMP) (Brain-associated LAMP-like protein) (BAD-LAMP) (Lysosome-associated membrane protein 5) (LAMP-5)	Single pass	Single pass type I membrane protein	1
Geneocopia	EX-T7515-M02	NM_001244015.1	pEZ-M02	Ampicillin	Untagged	ORF	Q8IYJ0	PIANP	PIANP_HUMAN	PILR alpha-associated neural protein (PILR-associating neural protein) (Paired immunoglobin-like type 2 receptor-associating neural protein)	Single pass	Single pass type I membrane protein	1
Geneocopia	EX-T1245-M02	NM_020199.2	pEZ-M02	Ampicillin	Untagged	ORF	Q8NC54	KCT2	KCT2_HUMAN	Keratinocyte-associated transmembrane protein 2	Single pass	Single pass type I membrane protein	1
Geneocopia	EX-G0478-M02	NM_006890.3	pEZ-M02	Ampicillin	Untagged	ORF	Q14002	CEACAM7	CEAM7_HUMAN	Carcinoembryonic antigen-related cell adhesion molecule 7 (Carcinoembryonic antigen CGM2)	Immunoglobulin superfamily	GPI anchor	0
Geneocopia	EX-Y2144-M02	NM_024509.1	pEZ-M02	Ampicillin	Untagged	ORF	Q9BTN0	LRFN3	LRFN3_HUMAN	Leucine-rich repeat and fibronectin type-III domain-containing protein 3 (Synaptic adhesion-like molecule 4)	Immunoglobulin superfamily	Single pass type I membrane protein	1
Geneocopia	EX-Y2784-M02	NM_199351.2	pEZ-M02	Ampicillin	Untagged	ORF	Q71H61	ILDR2	ILDR2_HUMAN	Immunoglobulin-like domain-containing receptor 2	Immunoglobulin superfamily	Single pass type I membrane protein	1
Geneocopia	EX-U1355-M02	NM_006690.3	pEZ-M02	Ampicillin	Untagged	ORF	Q9Y5R2	MMP24	MMP24_HUMAN	Matrix metalloproteinase-24 (MMP-24) (EC 3.4.24.-) (Membrane-type matrix metalloproteinase 5) (MT-MMP 5) (MTMMP5) (Membrane-type-5 matrix metalloproteinase) (MT5-MMP) (MT5MMP) [Cleaved into: Processed matrix metalloproteinase-24]	Peptidase	Single pass type I membrane protein	1
Geneocopia	EX-Y4135-M02	BC014271.2	pEZ-M02	Ampicillin	Untagged	ORF	P17813	ENG	EGLN_HUMAN	Endoglin (CD antigen CD105)	Single pass	Single pass type I membrane protein	1
Geneocopia	EX-H2433-M02	BC141843.1	pEZ-M02	Ampicillin	Untagged	ORF	Q9UJ14	GGT7	GGT7_HUMAN	Gamma-glutamyltransferase 7 (GGT 7) (EC 2.3.2.2) (Gamma-glutamyltransferase-like 3) (Gamma-glutamyltransferase-like 5) (Gamma-glutamyltranspeptidase 7) (Glutathione hydrolase 7) (EC 3.4.19.13) [Cleaved into: Gamma-glutamyltransferase 7 heavy chain; Gamma-glutamyltransferase 7 light chain]	Single pass	Single pass type II membrane protein	1
Geneocopia	EX-T3603-M02	NM_139179.3	pEZ-M02	Ampicillin	Untagged	ORF	Q8NCG7	DAGLB	DGLB_HUMAN	Sn1-specific diacylglycerol lipase beta (DGL-beta) (EC 3.1.1.-) (KCCR13L)	Enzyme	Multi pass membrane protein (4TM)	4
Geneocopia	EX-W0882-M02	NM_020354.3	pEZ-M02	Ampicillin	Untagged	ORF	Q9NQZ7	ENTPD7	ENTP7_HUMAN	Ectonucleoside triphosphate diphosphohydrolase 7 (NTPDase 7) (EC 3.6.1.-) (Lysosomal apyrase-like protein 1)	Multi pass	Multi pass membrane protein (2TM)	2
Geneocopia	EX-H0513-M02	NM_020823.1	pEZ-M02	Ampicillin	Untagged	ORF	Q9P2C4	TMEM181	TM181_HUMAN	Transmembrane protein 181	Multi pass	Multi pass membrane protein (9TM)	9
Geneocopia	EX-O0007-M02	NM_003839.3	pEZ-M02	Ampicillin	Untagged	ORF	Q9Y6Q6	TNFRSF11A	TNR11_HUMAN	Tumor necrosis factor receptor superfamily member 11A (Osteoclast differentiation factor receptor) (ODFR) (Receptor activator of NF-KB) (CD antigen CD265)	Cytokine receptor family	Single pass membrane protein	1
Geneocopia	EX-Y4736-M02	NM_020853.1	pEZ-M02	Ampicillin	Untagged	ORF	A2RU67	KIAA1467	K1467_HUMAN	Uncharacterized protein KIAA1467	Single pass	Single pass membrane protein	1
Geneocopia	EX-H3159-M02	NM_001085399.1	pEZ-M02	Ampicillin	Untagged	ORF	Q8IUW5	RELL1	RELL1_HUMAN	RELT-like protein 1	Single pass	Single pass type I membrane protein	1
Geneocopia	EX-T9375-M02	NM_145811.2	pEZ-M02	Ampicillin	Untagged	ORF	Q9UF02	CACNG5	CCG5_HUMAN	Voltage-dependent calcium channel gamma-5 subunit (Neuronal voltage-gated calcium channel gamma-5 subunit) (Transmembrane AMPAR regulatory protein gamma-5) (TARP gamma-5)	Multi pass	Multi pass membrane protein (4TM)	4
Geneocopia	EX-Z0902-M02	NM_014407.3	pEZ-M02	Ampicillin	Untagged	ORF	Q9NPA1	KCNMB3	KCMB3_HUMAN	Calcium-activated potassium channel subunit beta-3 (BK channel subunit beta-3) (BKbeta3) (Hbeta3) (Calcium-activated potassium channel, subfamily M subunit beta-3) (Charybdotoxin receptor subunit beta-3) (K(VCA)beta-3) (Maxi K channel subunit beta-3) (Slo-beta-3)	Multi pass	Multi pass membrane protein (2TM)	2
Geneocopia	EX-T2506-M02	BC015655.1	pEZ-M02	Ampicillin	Untagged	ORF	Q96BF3	TMIGD2	TMIG2_HUMAN	Transmembrane and immunoglobulin domain-containing protein 2 (CD28 homolog) (Immunoglobulin and proline-rich receptor 1) (IGPR-1)	Immunoglobulin superfamily	Single pass type I membrane protein	1
Geneocopia	EX-T7885-M02	AF474152.1	pEZ-M02	Ampicillin	Untagged	ORF	Q8IYS5	OSCAR	OSCAR_HUMAN	Osteoclast-associated immunoglobulin-like receptor (Osteoclast-associated receptor) (hOSCAR) (Polymeric immunoglobulin receptor 3) (PIgR-3) (PIgR3) (Poly-Ig receptor 3)	Immunoglobulin superfamily	Single pass type I membrane protein	1
Geneocopia	EX-Z2976-M02	NM_014513.2	pEZ-M02	Ampicillin	Untagged	ORF	Q14953	KIR2DS5	KI2S5_HUMAN	Killer cell immunoglobulin-like receptor 2DS5 (CD158 antigen-like family member G) (MHC class I NK cell receptor) (Natural killer-associated transcript 9) (NKAT-9) (CD antigen CD158g)	Immunoglobulin superfamily	Single pass type I membrane protein	1
Geneocopia	EX-Y2955-M02	NM_001003682.3	pEZ-M02	Ampicillin	Untagged	ORF	Q69YZ2	TMEM200B	T200B_HUMAN	Transmembrane protein 200B (Transmembrane protein TTMA) (Two transmembrane domain-containing family member B)	Multi pass	Multi pass membrane protein (2TM)	2
Geneocopia	EX-Z0435-M02	NM_004001.4	pEZ-M02	Ampicillin	Untagged	ORF	P31994	FCGR2B	FCG2B_HUMAN	Low affinity immunoglobulin gamma Fc region receptor II-b (IgG Fc receptor II-b) (CDw32) (Fc-gamma RII-b) (Fc-gamma-RIIb) (FcRII-b) (CD antigen CD32)	Immunoglobulin superfamily	Single pass type I membrane protein	1
Geneocopia	EX-M0709-M02	NM_000717.3	pEZ-M02	Ampicillin	Untagged	ORF	P22748	CA4	CAH4_HUMAN	Carbonic anhydrase 4 (EC 4.2.1.1) (Carbonate dehydratase IV) (Carbonic anhydrase IV) (CA-IV)	GPI anchor	GPI anchor	0
Geneocopia	EX-Z3029-M02	NM_019888.3	pEZ-M02	Ampicillin	Untagged	ORF	P41968	MC3R	MC3R_HUMAN	Melanocortin receptor 3 (MC3-R)	G protein coupled receptor	Multi pass membrane protein (7TM)	7
Geneocopia	EX-H0278-M02	NM_020689.3	pEZ-M02	Ampicillin	Untagged	ORF	Q9HC58	SLC24A3	NCKX3_HUMAN	Sodium/potassium/calcium exchanger 3 (Na(+)/K(+)/Ca(2+)-exchange protein 3) (Solute carrier family 24 member 3)	Transporter	Multi pass membrane protein (10TM)	10
Geneocopia	EX-E2633-M02	NM_001114106.2	pEZ-M02	Ampicillin	Untagged	ORF	Q8N4M1	SLC44A3	CTL3_HUMAN	Choline transporter-like protein 3 (Solute carrier family 44 member 3)	Transporter	Multi pass membrane protein (8TM)	8
Geneocopia	EX-T1462-M02	NM_014227.2	pEZ-M02	Ampicillin	Untagged	ORF	Q9NY91	SLC5A4	SC5A4_HUMAN	Low affinity sodium-glucose cotransporter (Sodium/glucose cotransporter 3) (Na(+)/glucose cotransporter 3) (Solute carrier family 5 member 4)	Transporter	Multi pass membrane protein (11TM)	11
Geneocopia	EX-Z3295-M02	NM_017905.4	pEZ-M02	Ampicillin	Untagged	ORF	Q6UWJ1	TMCO3	TMCO3_HUMAN	Transmembrane and coiled-coil domain-containing protein 3 (Putative LAG1-interacting protein)	Transporter	Multi pass membrane protein (10TM)	10
Geneocopia	EX-E1334-M02	NM_198565.1	pEZ-M02	Ampicillin	Untagged	ORF	Q86YC3	NRROS	NRROS_HUMAN	Negative regulator of reactive oxygen species (Leucine-rich repeat-containing protein 33)	Single pass	Single pass type I membrane protein	1
Geneocopia	EX-T0570-M02	NM_000233.3	pEZ-M02	Ampicillin	Untagged	ORF	P22888	LHCGR	LSHR_HUMAN	Lutropin-choriogonadotropic hormone receptor (LH/CG-R) (Luteinizing hormone receptor) (LHR) (LSH-R)	G protein coupled receptor	Multi pass membrane protein (7TM)	7
Geneocopia	EX-U0996-M02	NM_019844.3	pEZ-M02	Ampicillin	Untagged	ORF	Q9NPD5	SLCO1B3	SO1B3_HUMAN	Solute carrier organic anion transporter family member 1B3 (Liver-specific organic anion transporter 2) (LST-2) (Organic anion transporter 8) (Organic anion-transporting polypeptide 8) (OATP-8) (Solute carrier family 21 member 8)	Transporter	Multi pass membrane protein (12TM)	12
Geneocopia	EX-T7393-M02	NM_017623.4	pEZ-M02	Ampicillin	Untagged	ORF	Q8NE01	CNNM3	CNNM3_HUMAN	Metal transporter CNNM3 (Ancient conserved domain-containing protein 3) (Cyclin-M3)	Multi pass	Multi pass membrane protein (3TM)	3
Geneocopia	EX-Y4270-M02	NM_001080457.1	pEZ-M02	Ampicillin	Untagged	ORF	Q9NT99	LRRC4B	LRC4B_HUMAN	Leucine-rich repeat-containing protein 4B (Netrin-G3 ligand) (NGL-3)	Immunoglobulin superfamily	Single pass type I membrane protein	1
Geneocopia	EX-E1179-M02	NM_015374.2	pEZ-M02	Ampicillin	Untagged	ORF	Q9UH99	SUN2	SUN2_HUMAN	SUN domain-containing protein 2 (Protein unc-84 homolog B) (Rab5-interacting protein) (Rab5IP) (Sad1/unc-84 protein-like 2)	Single pass	Single pass type II membrane protein	1
Geneocopia	EX-M0772-M02	NM_006078.3	pEZ-M02	Ampicillin	Untagged	ORF	Q9Y698	CACNG2	CCG2_HUMAN	Voltage-dependent calcium channel gamma-2 subunit (Neuronal voltage-gated calcium channel gamma-2 subunit) (Transmembrane AMPAR regulatory protein gamma-2) (TARP gamma-2)	Multi pass	Multi pass membrane protein (4TM)	4
Geneocopia	EX-T3414-M02	NM_058222.1	pEZ-M02	Ampicillin	Untagged	ORF	Q96PL2	TECTB	TECTB_HUMAN	Beta-tectorin	GPI anchor	GPI anchor	0
Geneocopia	EX-H0522-M02	NM_198273.1	pEZ-M02	Ampicillin	Untagged	ORF	Q7Z3D4	LYSMD3	LYSM3_HUMAN	LysM and putative peptidoglycan-binding domain-containing protein 3	Single pass	Single pass membrane protein	1
Geneocopia	EX-W1215-M02	NM_032801.4	pEZ-M02	Ampicillin	Untagged	ORF	Q9BX67	JAM3	JAM3_HUMAN	Junctional adhesion molecule C (JAM-C) (JAM-2) (Junctional adhesion molecule 3) (JAM-3)	Immunoglobulin superfamily	Single pass type I membrane protein	1
Geneocopia	EX-T9037-M02	NM_144717.3	pEZ-M02	Ampicillin	Untagged	ORF	Q6UXL0	IL20RB	I20RB_HUMAN	Interleukin-20 receptor subunit beta (IL-20 receptor subunit beta) (IL-20R-beta) (IL-20RB) (Fibronectin type III domain containing 6) (FNDC6) (IL-20R2)	Ligand	Single pass type I membrane protein	1
Geneocopia	EX-T6852-M02	AK098677.1	pEZ-M02	Ampicillin	Untagged	ORF	Q8N7C0	LRRC52	LRC52_HUMAN	Leucine-rich repeat-containing protein 52 (BK channel auxiliary gamma subunit LRRC52)	Single pass	Single pass membrane protein	1
Geneocopia	EX-E2603-M02	NM_001031746.3	pEZ-M02	Ampicillin	Untagged	ORF	Q8IW00	VSTM4	VSTM4_HUMAN	V-set and transmembrane domain-containing protein 4 [Cleaved into: Peptide Lv]	Immunoglobulin superfamily	Single pass type I membrane protein	1
Geneocopia	EX-U0047-M02	NM_001777.3	pEZ-M02	Ampicillin	Untagged	ORF	Q08722	CD47	CD47_HUMAN	Leukocyte surface antigen CD47 (Antigenic surface determinant protein OA3) (Integrin-associated protein) (IAP) (Protein MER6) (CD antigen CD47)	Immunoglobulin superfamily	Multi pass membrane protein (5TM)	5
Geneocopia	EX-A1284-M02	NM_000628.4	pEZ-M02	Ampicillin	Untagged	ORF	Q08334	IL10RB	I10R2_HUMAN	Interleukin-10 receptor subunit beta (IL-10 receptor subunit beta) (IL-10R subunit beta) (IL-10RB) (Cytokine receptor class-II member 4) (Cytokine receptor family 2 member 4) (CRF2-4) (Interleukin-10 receptor subunit 2) (IL-10R subunit 2) (IL-10R2) (CD antigen CDw210b)	Cytokine receptor family	Single pass type I membrane protein	1
Geneocopia	EX-A0482-M02	NM_175862.4	pEZ-M02	Ampicillin	Untagged	ORF	P42081	CD86	CD86_HUMAN	T-lymphocyte activation antigen CD86 (Activation B7-2 antigen) (B70) (BU63) (CTLA-4 counter-receptor B7.2) (FUN-1) (CD antigen CD86)	Immunoglobulin superfamily	Single pass type I membrane protein	1
Geneocopia	EX-Q0240-M02	AF029899.1	pEZ-M02	Ampicillin	Untagged	ORF	O43506	ADAM20	ADA20_HUMAN	Disintegrin and metalloproteinase domain-containing protein 20 (ADAM 20) (EC 3.4.24.-)	Single pass	Single pass type I membrane protein	1
Geneocopia	EX-W1271-M02	NM_014237.2	pEZ-M02	Ampicillin	Untagged	ORF	Q9Y3Q7	ADAM18	ADA18_HUMAN	Disintegrin and metalloproteinase domain-containing protein 18 (ADAM 18) (Transmembrane metalloproteinase-like, disintegrin-like, and cysteine-rich protein III) (tMDC III)	Single pass	Single pass type I membrane protein	1
Geneocopia	EX-Z7840-M02	NM_022475.2	pEZ-M02	Ampicillin	Untagged	ORF	Q96QV1	HHIP	HHIP_HUMAN	Hedgehog-interacting protein (HHIP) (HIP)	C-terminal amino acids 22	C-terminal amino acids 22	0
Geneocopia	EX-W2112-M02	NM_015457.2	pEZ-M02	Ampicillin	Untagged	ORF	Q9C0B5	ZDHHC5	ZDHC5_HUMAN	Palmitoyltransferase ZDHHC5 (EC 2.3.1.225) (Zinc finger DHHC domain-containing protein 5) (DHHC-5) (Zinc finger protein 375)	Multi pass	Multi pass membrane protein (4TM)	4
Geneocopia	EX-W1015-M02	NM_032591.2	pEZ-M02	Ampicillin	Untagged	ORF	Q96T83	SLC9A7	SL9A7_HUMAN	Sodium/hydrogen exchanger 7 (Na(+)/H(+) exchanger 7) (NHE-7) (Solute carrier family 9 member 7)	Multi pass	Multi pass membrane protein (13TM)	13
Geneocopia	EX-Y3814-M02	NM_014979.1	pEZ-M02	Ampicillin	Untagged	ORF	Q496J9	SV2C	SV2C_HUMAN	Synaptic vesicle glycoprotein 2C	Multi pass	Multi pass membrane protein (12TM)	12
Geneocopia	EX-A0391-M02	M37780.1	pEZ-M02	Ampicillin	Untagged	ORF	P16284	PECAM1	PECA1_HUMAN	Platelet endothelial cell adhesion molecule (PECAM-1) (EndoCAM) (GPIIA') (PECA1) (CD antigen CD31)	Immunoglobulin superfamily	Single pass type I membrane protein	1
Geneocopia	EX-Z8135-M02	NM_005468.2	pEZ-M02	Ampicillin	Untagged	ORF	Q9UQQ1	NAALADL1	NALDL_HUMAN	N-acetylated-alpha-linked acidic dipeptidase-like protein (NAALADase L) (EC 3.4.17.21) (100 kDa ileum brush border membrane protein) (I100) (Ileal dipeptidylpeptidase)	Peptidase	Single pass type II membrane protein	1
Geneocopia	EX-Z7501-M02	NM_003817.3	pEZ-M02	Ampicillin	Untagged	ORF	Q9H2U9	ADAM7	ADAM7_HUMAN	Disintegrin and metalloproteinase domain-containing protein 7 (ADAM 7) (Sperm maturation-related glycoprotein GP-83)	Single pass	Single pass type I membrane protein	1
Geneocopia	EX-H0613-M02	NM_014839.4	pEZ-M02	Ampicillin	Untagged	ORF	Q7Z2D5	LPPR4	LPPR4_HUMAN	Lipid phosphate phosphatase-related protein type 4 (EC 3.1.3.4) (Brain-specific phosphatidic acid phosphatase-like protein 1) (Plasticity-related gene 1 protein) (PRG-1)	Multi pass	Multi pass membrane protein (6TM)	6
Geneocopia	EX-Z3068-M02	NM_153251.3	pEZ-M02	Ampicillin	Untagged	ORF	Q5W0Z9	ZDHHC20	ZDH20_HUMAN	Probable palmitoyltransferase ZDHHC20 (EC 2.3.1.225) (Zinc finger DHHC domain-containing protein 20) (DHHC-20)	Enzyme	Multi pass membrane protein (4TM)	4
Geneocopia	EX-W0501-M02	NM_001142447.2	pEZ-M02	Ampicillin	Untagged	ORF	Q9UN42	ATP1B4	AT1B4_HUMAN	Protein ATP1B4 (X,K-ATPase subunit beta-m) (X/potassium-transporting ATPase subunit beta-m)	Single pass	Single pass type II membrane protein	1
Geneocopia	EX-U0906-M02	NM_012113.1	pEZ-M02	Ampicillin	Untagged	ORF	Q9ULX7	CA14	CAH14_HUMAN	Carbonic anhydrase 14 (EC 4.2.1.1) (Carbonate dehydratase XIV) (Carbonic anhydrase XIV) (CA-XIV)	Single pass	Single pass type I membrane protein	1
Geneocopia	EX-A1098-M02	NM_002545.3	pEZ-M02	Ampicillin	Untagged	ORF	Q14982	OPCML	OPCM_HUMAN	Opioid-binding protein/cell adhesion molecule (OBCAM) (OPCML) (Opioid-binding cell adhesion molecule) (IgLON family member 1)	Immunoglobulin superfamily	GPI anchor	0
Geneocopia	EX-A0036-M02	BC028221.1	pEZ-M02	Ampicillin	Untagged	ORF	P25024	CXCR1	CXCR1_HUMAN	C-X-C chemokine receptor type 1 (CXC-R1) (CXCR-1) (CDw128a) (High affinity interleukin-8 receptor A) (IL-8R A) (IL-8 receptor type 1) (CD antigen CD181)	Cytokine receptor family	G protein coupled receptor	7
Geneocopia	EX-H5049-M02	NM_182575.2	pEZ-M02	Ampicillin	Untagged	ORF	Q8IYV9	IZUMO1	IZUM1_HUMAN	Izumo sperm-egg fusion protein 1 (Oocyte binding/fusion factor) (OBF) (Sperm-specific protein izumo)	Immunoglobulin superfamily	Single pass type I membrane protein	1
Geneocopia	EX-G0133-M02	NM_000327.3	pEZ-M02	Ampicillin	Untagged	ORF	Q03395	ROM1	ROM1_HUMAN	Rod outer segment membrane protein 1 (ROSP1) (Tetraspanin-23) (Tspan-23)	Multi pass	Multi pass membrane protein (4TM)	4
Geneocopia	EX-T5895-M02	NM_173808.2	pEZ-M02	Ampicillin	Untagged	ORF	Q7Z3B1	NEGR1	NEGR1_HUMAN	Neuronal growth regulator 1 (IgLON family member 4)	Immunoglobulin superfamily	GPI anchor	0
Geneocopia	EX-Z8020-M02	JF810883.1	pEZ-M02	Ampicillin	Untagged	ORF	Q9BPV8	P2RY13	P2Y13_HUMAN	P2Y purinoceptor 13 (P2Y13) (G-protein coupled receptor 86) (G-protein coupled receptor 94)	G protein coupled receptor	Multi pass membrane protein (7TM)	7
Geneocopia	EX-Z1416-M02	NM_002566.4	pEZ-M02	Ampicillin	Untagged	ORF	Q96G91	P2RY11	P2Y11_HUMAN	P2Y purinoceptor 11 (P2Y11)	G protein coupled receptor	Multi pass membrane protein (7TM)	7
Geneocopia	EX-T1798-M02	AB035304.1	pEZ-M02	Ampicillin	Untagged	ORF	P33151	CDH5	CADH5_HUMAN	Cadherin-5 (7B4 antigen) (Vascular endothelial cadherin) (VE-cadherin) (CD antigen CD144)	Cadherin family	Single pass type I membrane protein	1
Geneocopia	EX-A0540-M02	NM_004932.3	pEZ-M02	Ampicillin	Untagged	ORF	P55285	CDH6	CADH6_HUMAN	Cadherin-6 (Kidney cadherin) (K-cadherin)	Cadherin family	Single pass type I membrane protein	1
Geneocopia	EX-Z7514-M02	NM_004061.3	pEZ-M02	Ampicillin	Untagged	ORF	P55289	CDH12	CAD12_HUMAN	Cadherin-12 (Brain cadherin) (BR-cadherin) (Neural type cadherin 2) (N-cadherin 2)	Cadherin family	Single pass type I membrane protein	1
Geneocopia	EX-Y5175-M02	NM_001011552.3	pEZ-M02	Ampicillin	Untagged	ORF	Q6AI14	SLC9A4	SL9A4_HUMAN	Sodium/hydrogen exchanger 4 (Na(+)/H(+) exchanger 4) (NHE-4) (Solute carrier family 9 member 4)	Transporter	Multi pass membrane protein (10TM)	10
Geneocopia	EX-E2475-M02	NM_153609.2	pEZ-M02	Ampicillin	Untagged	ORF	Q8IU80	TMPRSS6	TMPS6_HUMAN	Transmembrane protease serine 6 (EC 3.4.21.-) (Matriptase-2)	Peptidase	Single pass type II membrane protein	1
Geneocopia	EX-Y4985-M02	NM_052906.3	pEZ-M02	Ampicillin	Untagged	ORF	Q5R3F8	ELFN2	PPR29_HUMAN	Protein phosphatase 1 regulatory subunit 29 (Extracellular leucine-rich repeat and fibronectin type III domain-containing protein 2) (Leucine-rich repeat and fibronectin type-III domain-containing protein 6) (Leucine-rich repeat-containing protein 62)	Single pass	Single pass membrane protein	1
Geneocopia	EX-A1594-M02	NM_001018064.1	pEZ-M02	Ampicillin	Untagged	ORF	Q16620	NTRK2	NTRK2_HUMAN	BDNF/NT-3 growth factors receptor (EC 2.7.10.1) (GP145-TrkB) (Trk-B) (Neurotrophic tyrosine kinase receptor type 2) (TrkB tyrosine kinase) (Tropomyosin-related kinase B)	Receptor tyrosine kinase family	Single pass type I membrane protein	1
Geneocopia	EX-T8241-M02	NM_006019.3	pEZ-M02	Ampicillin	Untagged	ORF	Q13488	TCIRG1	VPP3_HUMAN	V-type proton ATPase 116 kDa subunit a isoform 3 (V-ATPase 116 kDa isoform a3) (Osteoclastic proton pump 116 kDa subunit) (OC-116 kDa) (OC116) (T-cell immune regulator 1) (T-cell immune response cDNA7 protein) (TIRC7) (Vacuolar proton translocating ATPase 116 kDa subunit a isoform 3)	Multi pass	Multi pass membrane protein (8TM)	8
Geneocopia	EX-T9748-M02	NM_032229.2	pEZ-M02	Ampicillin	Untagged	ORF	Q9H5Y7	SLITRK6	SLIK6_HUMAN	SLIT and NTRK-like protein 6	Single pass	Single pass type I membrane protein	1
Geneocopia	EX-K2594-M02	NM_001559.2	pEZ-M02	Ampicillin	Untagged	ORF	Q99665	IL12RB2	I12R2_HUMAN	Interleukin-12 receptor subunit beta-2 (IL-12 receptor subunit beta-2) (IL-12R subunit beta-2) (IL-12R-beta-2) (IL-12RB2)	Cytokine receptor family	Single pass type I membrane protein	1
Geneocopia	EX-Z5886-M02	NM_000566.3	pEZ-M02	Ampicillin	Untagged	ORF	P12314	FCGR1A	FCGR1_HUMAN	High affinity immunoglobulin gamma Fc receptor I (IgG Fc receptor I) (Fc-gamma RI) (FcRI) (Fc-gamma RIA) (FcgammaRIa) (CD antigen CD64)	Immunoglobulin superfamily	Single pass type I membrane protein	1
Geneocopia	EX-I1356-M02	NM_005931.3	pEZ-M02	Ampicillin	Untagged	ORF	Q29980	MICB	MICB_HUMAN	MHC class I polypeptide-related sequence B (MIC-B)	Immunoglobulin superfamily	Single pass type I membrane protein	1
Geneocopia	EX-Z0278-M02	BC008397.1	pEZ-M02	Ampicillin	Untagged	ORF	Q13508	ART3	NAR3_HUMAN	Ecto-ADP-ribosyltransferase 3 (EC 2.4.2.31) (ADP-ribosyltransferase C2 and C3 toxin-like 3) (ARTC3) (Mono(ADP-ribosyl)transferase 3) (NAD(P)(+)--arginine ADP-ribosyltransferase 3)	GPI anchor	GPI anchor	0
Geneocopia	EX-U0031-M02	NM_001399.4	pEZ-M02	Ampicillin	Untagged	ORF	Q92838	EDA	EDA_HUMAN	Ectodysplasin-A (Ectodermal dysplasia protein) (EDA protein) [Cleaved into: Ectodysplasin-A, membrane form; Ectodysplasin-A, secreted form]	Single pass	Single pass type II membrane protein	1
Geneocopia	EX-Y3298-M02	NM_207172.1	pEZ-M02	Ampicillin	Untagged	ORF	Q6W5P4	NPSR1	NPSR1_HUMAN	Neuropeptide S receptor (G-protein coupled receptor 154) (G-protein coupled receptor PGR14) (G-protein coupled receptor for asthma susceptibility)	G protein coupled receptor	Multi pass membrane protein (7TM)	7
Geneocopia	EX-Z1349-M02	NM_001142343.1	pEZ-M02	Ampicillin	Untagged	ORF	Q99788	CMKLR1	CML1_HUMAN	Chemokine-like receptor 1 (G-protein coupled receptor ChemR23) (G-protein coupled receptor DEZ)	Cytokine receptor family	G protein coupled receptor	7
Geneocopia	EX-Y2291-M02	EU432129.1	pEZ-M02	Ampicillin	Untagged	ORF	Q8TDU9	RXFP4	RL3R2_HUMAN	Relaxin-3 receptor 2 (RLN3 receptor 2) (G-protein coupled receptor 100) (G-protein coupled receptor GPCR142) (Insulin-like peptide INSL5 receptor) (Relaxin family peptide receptor 4)	G protein coupled receptor	Multi pass membrane protein (7TM)	7
Geneocopia	EX-Y3440-M02	NM_020535.3	pEZ-M02	Ampicillin	Untagged	ORF	Q8N109	KIR2DL5A	KI2LA_HUMAN	Killer cell immunoglobulin-like receptor 2DL5A (CD antigen CD158f1)	Immunoglobulin superfamily	Single pass type I membrane protein	1
Geneocopia	EX-T8866-M02	NM_018556.3	pEZ-M02	Ampicillin	Untagged	ORF	Q9P1W8	SIRPG	SIRPG_HUMAN	Signal-regulatory protein gamma (SIRP-gamma) (CD172 antigen-like family member B) (Signal-regulatory protein beta-2) (SIRP-b2) (SIRP-beta-2) (CD antigen CD172g)	Immunoglobulin superfamily	Single pass type I membrane protein	1
Geneocopia	EX-O0013-M02	NM_005449.4	pEZ-M02	Ampicillin	Untagged	ORF	O60667	FCMR	FAIM3_HUMAN	Fas apoptotic inhibitory molecule 3 (IgM Fc fragment receptor) (Regulator of Fas-induced apoptosis Toso)	Immunoglobulin superfamily	Single pass membrane protein	1
Geneocopia	EX-E2233-M02	NM_153334.4	pEZ-M02	Ampicillin	Untagged	ORF	Q96GP6	SCARF2	SREC2_HUMAN	Scavenger receptor class F member 2 (SRECRP-1) (Scavenger receptor expressed by endothelial cells 2 protein) (SREC-II)	Single pass	Single pass type I membrane protein	1
Geneocopia	EX-T4867-M02	NM_145068.3	pEZ-M02	Ampicillin	Untagged	ORF	Q8NET8	TRPV3	TRPV3_HUMAN	Transient receptor potential cation channel subfamily V member 3 (TrpV3) (Vanilloid receptor-like 3) (VRL-3)	Transporter	Multi pass membrane protein (6TM)	6
Geneocopia	EX-T0491-M02	NM_018931.2	pEZ-M02	Ampicillin	Untagged	ORF	Q9Y5F2	PCDHB11	PCDBB_HUMAN	Protocadherin beta-11 (PCDH-beta-11)	Cadherin family	Single pass type I membrane protein	1
Geneocopia	EX-U1285-M02	NM_021804.2	pEZ-M02	Ampicillin	Untagged	ORF	Q9BYF1	ACE2	ACE2_HUMAN	Angiotensin-converting enzyme 2 (EC 3.4.17.23) (ACE-related carboxypeptidase) (Angiotensin-converting enzyme homolog) (ACEH) (Metalloprotease MPROT15) [Cleaved into: Processed angiotensin-converting enzyme 2]	Peptidase	Single pass type I membrane protein	1
Geneocopia	EX-T1486-M02	NM_013340.2	pEZ-M02	Ampicillin	Untagged	ORF	Q9Y5F3	PCDHB1	PCDB1_HUMAN	Protocadherin beta-1 (PCDH-beta-1)	Cadherin family	Single pass type I membrane protein	1
Geneocopia	EX-Y2013-M02	BC115404.1	pEZ-M02	Ampicillin	Untagged	ORF	P78325	ADAM8	ADAM8_HUMAN	Disintegrin and metalloproteinase domain-containing protein 8 (ADAM 8) (EC 3.4.24.-) (Cell surface antigen MS2) (CD antigen CD156a)	Single pass	Single pass type I membrane protein	1
Geneocopia	EX-T8996-M02	NM_001127257.1	pEZ-M02	Ampicillin	Untagged	ORF	Q9ULF5	SLC39A10	S39AA_HUMAN	Zinc transporter ZIP10 (Solute carrier family 39 member 10) (Zrt- and Irt-like protein 10) (ZIP-10)	Multi pass	Multi pass membrane protein (6TM)	6
Geneocopia	EX-A0821-M02	NM_000527.4	pEZ-M02	Ampicillin	Untagged	ORF	P01130	LDLR	LDLR_HUMAN	Low-density lipoprotein receptor (LDL receptor)	Single pass	Single pass type I membrane protein	1
Geneocopia	EX-Z5478-M02	NM_207197.2	pEZ-M02	Ampicillin	Untagged	ORF	Q13444	ADAM15	ADA15_HUMAN	Disintegrin and metalloproteinase domain-containing protein 15 (ADAM 15) (EC 3.4.24.-) (Metalloprotease RGD disintegrin protein) (Metalloproteinase-like, disintegrin-like, and cysteine-rich protein 15) (MDC-15) (Metargidin)	Single pass	Single pass type I membrane protein	1
Geneocopia	EX-U0254-M02	NM_005021.3	pEZ-M02	Ampicillin	Untagged	ORF	O14638	ENPP3	ENPP3_HUMAN	Ectonucleotide pyrophosphatase/phosphodiesterase family member 3 (E-NPP 3) (Phosphodiesterase I beta) (PD-Ibeta) (Phosphodiesterase I/nucleotide pyrophosphatase 3) (CD antigen CD203c) [Includes: Alkaline phosphodiesterase I (EC 3.1.4.1); Nucleotide pyrophosphatase (NPPase) (EC 3.6.1.9)]	Single pass	Single pass type II membrane protein	1
Geneocopia	EX-T1417-M02	NM_001166215.1	pEZ-M02	Ampicillin	Untagged	ORF	Q9H228	S1PR5	S1PR5_HUMAN	Sphingosine 1-phosphate receptor 5 (S1P receptor 5) (S1P5) (Endothelial differentiation G-protein-coupled receptor 8) (Sphingosine 1-phosphate receptor Edg-8) (S1P receptor Edg-8)	G protein coupled receptor	Multi pass membrane protein (7TM)	7
Geneocopia	EX-M0900-M02	AY358879.1	pEZ-M02	Ampicillin	Untagged	ORF	Q92956	TNFRSF14	TNR14_HUMAN	Tumor necrosis factor receptor superfamily member 14 (Herpes virus entry mediator A) (Herpesvirus entry mediator A) (HveA) (Tumor necrosis factor receptor-like 2) (TR2) (CD antigen CD270)	Cytokine receptor family	Single pass membrane protein	1
Geneocopia	EX-U1447-M02	NM_001199687.2	pEZ-M02	Ampicillin	Untagged	ORF	Q9HAV5	EDA2R	TNR27_HUMAN	Tumor necrosis factor receptor superfamily member 27 (X-linked ectodysplasin-A2 receptor) (EDA-A2 receptor)	Cytokine receptor family	Single pass membrane protein	1
Geneocopia	EX-E0892-M02	NM_173857.2	pEZ-M02	Ampicillin	Untagged	ORF	Q7Z5H5	VN1R4	VN1R4_HUMAN	Vomeronasal type-1 receptor 4 (G-protein coupled receptor GPCR27) (hGPCR27) (V1r-like receptor 4)	G protein coupled receptor	Multi pass membrane protein (7TM)	7
Geneocopia	EX-A0085-M02	NM_000676.2	pEZ-M02	Ampicillin	Untagged	ORF	P29275	ADORA2B	AA2BR_HUMAN	Adenosine receptor A2b	G protein coupled receptor	Multi pass membrane protein (7TM)	7
Geneocopia	EX-Z0922-M02	NM_024980.4	pEZ-M02	Ampicillin	Untagged	ORF	Q5UAW9	GPR157	GP157_HUMAN	Probable G-protein coupled receptor 157	G protein coupled receptor	Multi pass membrane protein (7TM)	7
Geneocopia	EX-O0047-M02	AJ537553.1	pEZ-M02	Ampicillin	Untagged	ORF	Q15762	CD226	CD226_HUMAN	CD226 antigen (DNAX accessory molecule 1) (DNAM-1) (CD antigen CD226)	Immunoglobulin superfamily	Single pass type I membrane protein	1
Geneocopia	EX-T3443-M02	NM_147147.3	pEZ-M02	Ampicillin	Untagged	ORF	Q8NE79	BVES	POPD1_HUMAN	Blood vessel epicardial substance (hBVES) (Popeye domain-containing protein 1) (Popeye protein 1)	Multi pass	Multi pass membrane protein (3TM)	3
Geneocopia	EX-A0602-M02	NM_000956.3	pEZ-M02	Ampicillin	Untagged	ORF	P43116	PTGER2	PE2R2_HUMAN	Prostaglandin E2 receptor EP2 subtype (PGE receptor EP2 subtype) (PGE2 receptor EP2 subtype) (Prostanoid EP2 receptor)	G protein coupled receptor	Multi pass membrane protein (7TM)	7
Geneocopia	EX-T6360-M02	NM_001039029.2	pEZ-M02	Ampicillin	Untagged	ORF	Q8N967	LRTM2	LRTM2_HUMAN	Leucine-rich repeat and transmembrane domain-containing protein 2	Single pass	Single pass type I membrane protein	1
Geneocopia	EX-T8509-M02	NM_213599.2	pEZ-M02	Ampicillin	Untagged	ORF	Q75V66	ANO5	ANO5_HUMAN	Anoctamin-5 (Gnathodiaphyseal dysplasia 1 protein) (Transmembrane protein 16E)	Multi pass	Multi pass membrane protein (8TM)	8
Geneocopia	EX-Y4288-M02	NM_201266.1	pEZ-M02	Ampicillin	Untagged	ORF	O60462	NRP2	NRP2_HUMAN	Neuropilin-2 (Vascular endothelial cell growth factor 165 receptor 2)	Single pass	Single pass type I membrane protein	1
Geneocopia	EX-H0656-M02	NM_018916.3	pEZ-M02	Ampicillin	Untagged	ORF	Q9Y5H0	PCDHGA3	PCDG3_HUMAN	Protocadherin gamma-A3 (PCDH-gamma-A3)	Cadherin family	Single pass type I membrane protein	1
Geneocopia	EX-H2128-M02	NM_032088.1	pEZ-M02	Ampicillin	Untagged	ORF	Q9Y5G5	PCDHGA8	PCDG8_HUMAN	Protocadherin gamma-A8 (PCDH-gamma-A8)	Cadherin family	Single pass type I membrane protein	1
Geneocopia	EX-T4836-M02	NM_153487.3	pEZ-M02	Ampicillin	Untagged	ORF	Q8NFP4	MDGA1	MDGA1_HUMAN	MAM domain-containing glycosylphosphatidylinositol anchor protein 1 (GPI and MAM protein) (GPIM) (Glycosylphosphatidylinositol-MAM) (MAM domain-containing protein 3)	GPI anchor	GPI anchor	0
Geneocopia	EX-Z7410-M02	NM_002088.4	pEZ-M02	Ampicillin	Untagged	ORF	Q16478	GRIK5	GRIK5_HUMAN	Glutamate receptor ionotropic, kainate 5 (GluK5) (Excitatory amino acid receptor 2) (EAA2) (Glutamate receptor KA-2) (KA2)	Transporter	Multi pass membrane protein (3TM)	3
Geneocopia	EX-Y2078-M02	NM_015047.2	pEZ-M02	Ampicillin	Untagged	ORF	Q8N766	EMC1	EMC1_HUMAN	ER membrane protein complex subunit 1	Single pass	Single pass type I membrane protein	1
Geneocopia	EX-X0578-M02	NM_024421.2	pEZ-M02	Ampicillin	Untagged	ORF	Q08554	DSC1	DSC1_HUMAN	Desmocollin-1 (Cadherin family member 1) (Desmosomal glycoprotein 2/3) (DG2/DG3)	Cadherin family	Single pass type I membrane protein	1
Geneocopia	EX-Z4798-M02	NM_021723.3	pEZ-M02	Ampicillin	Untagged	ORF	Q9P0K1	ADAM22	ADA22_HUMAN	Disintegrin and metalloproteinase domain-containing protein 22 (ADAM 22) (Metalloproteinase-disintegrin ADAM22-3) (Metalloproteinase-like, disintegrin-like, and cysteine-rich protein 2)	Single pass	Single pass type I membrane protein	1
Geneocopia	EX-H0565-M02	NM_153840.2	pEZ-M02	Ampicillin	Untagged	ORF	Q5T601	ADGRF1	AGRF1_HUMAN	Adhesion G-protein coupled receptor F1 (G-protein coupled receptor 110) (G-protein coupled receptor KPG_012) (G-protein coupled receptor PGR19)	G protein coupled receptor	Multi pass membrane protein (7TM)	7
Geneocopia	EX-H2256-M02	NM_138567.3	pEZ-M02	Ampicillin	Untagged	ORF	Q8NBV8	SYT8	SYT8_HUMAN	Synaptotagmin-8 (Synaptotagmin VIII) (SytVIII)	Single pass	Single pass type III membrane protein	1
Geneocopia	EX-Y1951-M02	NM_207330.1	pEZ-M02	Ampicillin	Untagged	ORF	Q6NVV3	NIPAL1	NIPA3_HUMAN	Magnesium transporter NIPA3 (NIPA-like protein 1) (Non-imprinted in Prader-Willi/Angelman syndrome region protein 3)	Multi pass	Multi pass membrane protein (9TM)	9
Geneocopia	EX-H1666-M02	NM_001080444.1	pEZ-M02	Ampicillin	Untagged	ORF	Q9NSI5	IGSF5	IGSF5_HUMAN	Immunoglobulin superfamily member 5 (IgSF5) (Junctional adhesion molecule 4) (JAM-4)	Immunoglobulin superfamily	Single pass type I membrane protein	1
Geneocopia	EX-Y3243-M02	BC143802.1	pEZ-M02	Ampicillin	Untagged	ORF	Q8N743	KIR3DL3	KI3L3_HUMAN	Killer cell immunoglobulin-like receptor 3DL3 (CD158 antigen-like family member Z) (Killer cell inhibitory receptor 1) (CD antigen CD158z)	Immunoglobulin superfamily	Single pass type I membrane protein	1
Geneocopia	EX-Y4267-M02	NM_001042478.1	pEZ-M02	Ampicillin	Untagged	ORF	Q9UKB5	AJAP1	AJAP1_HUMAN	Adherens junction-associated protein 1 (Membrane protein shrew-1)	Single pass	Single pass type III membrane protein	1
Geneocopia	EX-V0537-M02	NM_020531.2	pEZ-M02	Ampicillin	Untagged	ORF	Q9HDC9	APMAP	APMAP_HUMAN	Adipocyte plasma membrane-associated protein (Protein BSCv)	Single pass	Single pass type II membrane protein	1
Geneocopia	EX-T8016-M02	NM_005561.3	pEZ-M02	Ampicillin	Untagged	ORF	P11279	LAMP1	LAMP1_HUMAN	Lysosome-associated membrane glycoprotein 1 (LAMP-1) (Lysosome-associated membrane protein 1) (CD107 antigen-like family member A) (CD antigen CD107a)	Single pass	Single pass type I membrane protein	1
Geneocopia	EX-A0541-M02	NM_000707.3	pEZ-M02	Ampicillin	Untagged	ORF	P47901	AVPR1B	V1BR_HUMAN	Vasopressin V1b receptor (V1bR) (AVPR V1b) (AVPR V3) (Antidiuretic hormone receptor 1b) (Vasopressin V3 receptor)	G protein coupled receptor	Multi pass membrane protein (7TM)	7
Geneocopia	EX-T1635-M02	NM_033068.2	pEZ-M02	Ampicillin	Untagged	ORF	Q9BZG2	ACPT	PPAT_HUMAN	Testicular acid phosphatase (EC 3.1.3.2)	Single pass	Single pass type I membrane protein	1
Geneocopia	EX-T1412-M02	AF075290.1	pEZ-M02	Ampicillin	Untagged	ORF	Q9Y6H8	GJA3	CXA3_HUMAN	Gap junction alpha-3 protein (Connexin-46) (Cx46)	Junctions	Multi pass membrane protein (4TM)	4
Geneocopia	EX-Z2895-M02	NM_001794.3	pEZ-M02	Ampicillin	Untagged	ORF	P55283	CDH4	CADH4_HUMAN	Cadherin-4 (Retinal cadherin) (R-CAD) (R-cadherin)	Cadherin family	Single pass type I membrane protein	1
Geneocopia	EX-T8571-M02	NM_015063.2	pEZ-M02	Ampicillin	Untagged	ORF	Q9UPR5	SLC8A2	NAC2_HUMAN	Sodium/calcium exchanger 2 (Na(+)/Ca(2+)-exchange protein 2) (Solute carrier family 8 member 2)	Multi pass	Multi pass membrane protein (11TM)	11
Geneocopia	EX-T2037-M02	AF152324.1	pEZ-M02	Ampicillin	Untagged	ORF	Q9Y5G9	PCDHGA4	PCDG4_HUMAN	Protocadherin gamma-A4 (PCDH-gamma-A4)	Cadherin family	Single pass type I membrane protein	1
Geneocopia	EX-A1573-M02	NM_003735.2	pEZ-M02	Ampicillin	Untagged	ORF	O60330	PCDHGA12	PCDGC_HUMAN	Protocadherin gamma-A12 (PCDH-gamma-A12) (Cadherin-21) (Fibroblast cadherin-3)	Cadherin family	Single pass type I membrane protein	1
Geneocopia	EX-E2424-M02	NM_018910.2	pEZ-M02	Ampicillin	Untagged	ORF	Q9UN72	PCDHA7	PCDA7_HUMAN	Protocadherin alpha-7 (PCDH-alpha-7)	Cadherin family	Single pass type I membrane protein	1
Geneocopia	EX-C0041-M02	NM_021097.2	pEZ-M02	Ampicillin	Untagged	ORF	P32418	SLC8A1	NAC1_HUMAN	Sodium/calcium exchanger 1 (Na(+)/Ca(2+)-exchange protein 1) (Solute carrier family 8 member 1)	Transporter	Multi pass membrane protein (10TM)	10
Geneocopia	EX-T1081-M02	NM_020526.3	pEZ-M02	Ampicillin	Untagged	ORF	P29322	EPHA8	EPHA8_HUMAN	Ephrin type-A receptor 8 (EC 2.7.10.1) (EPH- and ELK-related kinase) (EPH-like kinase 3) (EK3) (hEK3) (Tyrosine-protein kinase receptor EEK)	Receptor tyrosine kinase family	Single pass type I membrane protein	1
Geneocopia	EX-Z2961-M02	NM_001105248.1	pEZ-M02	Ampicillin	Untagged	ORF	Q6UXY8	TMC5	TMC5_HUMAN	Transmembrane channel-like protein 5	Transporter	Multi pass membrane protein (10TM)	10
Geneocopia	EX-A1153-M02	NM_001843.3	pEZ-M02	Ampicillin	Untagged	ORF	Q12860	CNTN1	CNTN1_HUMAN	Contactin-1 (Glycoprotein gp135) (Neural cell surface protein F3)	Immunoglobulin superfamily	GPI anchor	0
Geneocopia	EX-O0029-M02	BC090937.1	pEZ-M02	Ampicillin	Untagged	ORF	P20023	CR2	CR2_HUMAN	Complement receptor type 2 (Cr2) (Complement C3d receptor) (Epstein-Barr virus receptor) (EBV receptor) (CD antigen CD21)	Single pass	Single pass type I membrane protein	1
Geneocopia	EX-T4324-M02	NM_152679.3	pEZ-M02	Ampicillin	Untagged	ORF	Q96EP9	SLC10A4	NTCP4_HUMAN	Sodium/bile acid cotransporter 4 (Na(+)/bile acid cotransporter 4) (Solute carrier family 10 member 4)	Multi pass	Multi pass membrane protein (7TM)	7
Geneocopia	EX-Y3712-M02	NM_001013661.1	pEZ-M02	Ampicillin	Untagged	ORF	Q5VU13	VSIG8	VSIG8_HUMAN	V-set and immunoglobulin domain-containing protein 8	Immunoglobulin superfamily	Single pass type I membrane protein	1
Geneocopia	EX-E1082-M02	AK290904.1	pEZ-M02	Ampicillin	Untagged	ORF	Q86T26	TMPRSS11B	TM11B_HUMAN	Transmembrane protease serine 11B (EC 3.4.21.-) (Airway trypsin-like protease 5)	Peptidase	Single pass type II membrane protein	1
Geneocopia	EX-T6805-M02	AK098396.1	pEZ-M02	Ampicillin	Untagged	ORF	Q14CZ8	HEPACAM	HECAM_HUMAN	Hepatocyte cell adhesion molecule (Protein hepaCAM)	Immunoglobulin superfamily	Single pass type I membrane protein	1
Geneocopia	EX-A0601-M02	NM_002531.2	pEZ-M02	Ampicillin	Untagged	ORF	P30989	NTSR1	NTR1_HUMAN	Neurotensin receptor type 1 (NT-R-1) (NTR1) (High-affinity levocabastine-insensitive neurotensin receptor) (NTRH)	G protein coupled receptor	Multi pass membrane protein (7TM)	7
Geneocopia	EX-A0191-M02	NM_000823.3	pEZ-M02	Ampicillin	Untagged	ORF	Q02643	GHRHR	GHRHR_HUMAN	Growth hormone-releasing hormone receptor (GHRH receptor) (Growth hormone-releasing factor receptor) (GRF receptor) (GRFR)	G protein coupled receptor	Multi pass membrane protein (7TM)	7
Geneocopia	EX-L0206-M02	NM_001560.2	pEZ-M02	Ampicillin	Untagged	ORF	P78552	IL13RA1	I13R1_HUMAN	Interleukin-13 receptor subunit alpha-1 (IL-13 receptor subunit alpha-1) (IL-13R subunit alpha-1) (IL-13R-alpha-1) (IL-13RA1) (Cancer/testis antigen 19) (CT19) (CD antigen CD213a1)	Cytokine receptor family	Single pass membrane protein	1
Geneocopia	EX-T6993-M02	NM_001167674.1	pEZ-M02	Ampicillin	Untagged	ORF	Q8N3J6	CADM2	CADM2_HUMAN	Cell adhesion molecule 2 (Immunoglobulin superfamily member 4D) (IgSF4D) (Nectin-like protein 3) (NECL-3) (Synaptic cell adhesion molecule 2) (SynCAM 2)	Immunoglobulin superfamily	Single pass type I membrane protein	1
Geneocopia	EX-Y3631-M02	NM_001010893.2	pEZ-M02	Ampicillin	Untagged	ORF	Q5PT55	SLC10A5	NTCP5_HUMAN	Sodium/bile acid cotransporter 5 (Na(+)/bile acid cotransporter 5) (Solute carrier family 10 member 5)	Multi pass	Multi pass membrane protein (9TM)	9
Geneocopia	EX-W1319-M02	AJ276102.1	pEZ-M02	Ampicillin	Untagged	ORF	Q9NQ84	GPRC5C	GPC5C_HUMAN	G-protein coupled receptor family C group 5 member C (Retinoic acid-induced gene 3 protein) (RAIG-3)	G protein coupled receptor	Multi pass membrane protein (7TM)	7
Geneocopia	EX-T3679-M02	NM_138636.4	pEZ-M02	Ampicillin	Untagged	ORF	Q9NR97	TLR8	TLR8_HUMAN	Toll-like receptor 8 (CD antigen CD288)	Leucine rich repeat containing	Single pass type I membrane protein	1
Geneocopia	EX-A0010-M02	NM_002204.2	pEZ-M02	Ampicillin	Untagged	ORF	P26006	ITGA3	ITA3_HUMAN	Integrin alpha-3 (CD49 antigen-like family member C) (FRP-2) (Galactoprotein B3) (GAPB3) (VLA-3 subunit alpha) (CD antigen CD49c) [Cleaved into: Integrin alpha-3 heavy chain; Integrin alpha-3 light chain]	Integrin family	Single pass membrane protein	1
Geneocopia	EX-E2477-M02	NM_153618.1	pEZ-M02	Ampicillin	Untagged	ORF	Q8NFY4	SEMA6D	SEM6D_HUMAN	Semaphorin-6D	Immunoglobulin superfamily	Single pass type I membrane protein	1
Geneocopia	EX-E0680-M02	NM_018398.2	pEZ-M02	Ampicillin	Untagged	ORF	Q8IZS8	CACNA2D3	CA2D3_HUMAN	Voltage-dependent calcium channel subunit alpha-2/delta-3 (Voltage-gated calcium channel subunit alpha-2/delta-3) [Cleaved into: Voltage-dependent calcium channel subunit alpha-2-3; Voltage-dependent calcium channel subunit delta-3]	Single pass	Single pass type I membrane protein	1
Geneocopia	EX-Z0715-M02	NM_000180.3	pEZ-M02	Ampicillin	Untagged	ORF	Q02846	GUCY2D	GUC2D_HUMAN	Retinal guanylyl cyclase 1 (RETGC-1) (EC 4.6.1.2) (Guanylate cyclase 2D, retinal) (Rod outer segment membrane guanylate cyclase) (ROS-GC)	Single pass	Single pass type I membrane protein	1
Geneocopia	EX-E2056-M02	NM_001943.3	pEZ-M02	Ampicillin	Untagged	ORF	Q14126	DSG2	DSG2_HUMAN	Desmoglein-2 (Cadherin family member 5) (HDGC)	Cadherin family	Single pass type I membrane protein	1
Geneocopia	EX-H5314-M02	NM_001174051.1	pEZ-M02	Ampicillin	Untagged	ORF	Q9NY47	CACNA2D2	CA2D2_HUMAN	Voltage-dependent calcium channel subunit alpha-2/delta-2 (Voltage-gated calcium channel subunit alpha-2/delta-2) [Cleaved into: Voltage-dependent calcium channel subunit alpha-2-2; Voltage-dependent calcium channel subunit delta-2]	Single pass	Single pass type I membrane protein	1
Geneocopia	EX-Z7021-M02	NM_001145667.1	pEZ-M02	Ampicillin	Untagged	ORF	Q92896	GLG1	GSLG1_HUMAN	Golgi apparatus protein 1 (CFR-1) (Cysteine-rich fibroblast growth factor receptor) (E-selectin ligand 1) (ESL-1) (Golgi sialoglycoprotein MG-160)	Single pass	Single pass type I membrane protein	1
Geneocopia	EX-E2150-M02	NM_017551.2	pEZ-M02	Ampicillin	Untagged	ORF	Q9ULK0	GRID1	GRID1_HUMAN	Glutamate receptor ionotropic, delta-1 (GluD1) (GluR delta-1 subunit)	Transporter	Multi pass membrane protein (3TM)	3
Geneocopia	EX-S0114-M02	BC036025.1	pEZ-M02	Ampicillin	Untagged	ORF	O95206	PCDH8	PCDH8_HUMAN	Protocadherin-8 (Arcadlin)	Cadherin family	Single pass type I membrane protein	1
Geneocopia	EX-S0406-M02	NM_014333.3	pEZ-M02	Ampicillin	Untagged	ORF	Q9BY67	CADM1	CADM1_HUMAN	Cell adhesion molecule 1 (Immunoglobulin superfamily member 4) (IgSF4) (Nectin-like protein 2) (NECL-2) (Spermatogenic immunoglobulin superfamily) (SgIgSF) (Synaptic cell adhesion molecule) (SynCAM) (Tumor suppressor in lung cancer 1) (TSLC-1)	Immunoglobulin superfamily	Single pass type I membrane protein	1
Geneocopia	EX-A3745-M02	NM_000447.2	pEZ-M02	Ampicillin	Untagged	ORF	P49810	PSEN2	PSN2_HUMAN	Presenilin-2 (PS-2) (EC 3.4.23.-) (AD3LP) (AD5) (E5-1) (STM-2) [Cleaved into: Presenilin-2 NTF subunit; Presenilin-2 CTF subunit]	Peptidase	Multi pass membrane protein (8TM)	8
Geneocopia	EX-J0133-M02	NM_020755.2	pEZ-M02	Ampicillin	Untagged	ORF	Q9NRX5	SERINC1	SERC1_HUMAN	Serine incorporator 1 (Tumor differentially expressed protein 1-like) (Tumor differentially expressed protein 2)	Multi pass	Multi pass membrane protein (10TM)	10
Geneocopia	EX-H0281-M02	NM_018974.3	pEZ-M02	Ampicillin	Untagged	ORF	Q86WB7	UNC93A	UN93A_HUMAN	Protein unc-93 homolog A (HmUnc-93A) (Unc-93A)	Multi pass	Multi pass membrane protein (11TM)	11
Geneocopia	EX-H2213-M02	NM_080669.4	pReceiver-M02Rx	Ampicillin	Untagged	ORF	Q96NT5	SLC46A1	PCFT_HUMAN	Proton-coupled folate transporter (G21) (Heme carrier protein 1) (PCFT/HCP1) (Solute carrier family 46 member 1)	Transporter	Multi pass membrane protein (11TM)	11
Geneocopia	EX-T7236-M02	BC032953.2	pEZ-M02	Ampicillin	Untagged	ORF	Q8N539	FIBCD1	FBCD1_HUMAN	Fibrinogen C domain-containing protein 1	Single pass	Single pass type II membrane protein	1
Geneocopia	EX-Z0465-M02	NM_006529.2	pEZ-M02	Ampicillin	Untagged	ORF	O75311	GLRA3	GLRA3_HUMAN	Glycine receptor subunit alpha-3	Transporter	Multi pass membrane protein (4TM)	4
Geneocopia	EX-A0141-M02	BC022449.1	pEZ-M02	Ampicillin	Untagged	ORF	P18505	GABRB1	GBRB1_HUMAN	Gamma-aminobutyric acid receptor subunit beta-1 (GABA(A) receptor subunit beta-1)	Transporter	Multi pass membrane protein (4TM)	4
Geneocopia	EX-U1421-M02	NM_007232.2	pEZ-M02	Ampicillin	Untagged	ORF	Q9Y5N1	HRH3	HRH3_HUMAN	Histamine H3 receptor (H3R) (HH3R) (G-protein coupled receptor 97)	G protein coupled receptor	Multi pass membrane protein (7TM)	7
Geneocopia	EX-Y2043-M02	NM_004816.3	pEZ-M02	Ampicillin	Untagged	ORF	Q15884	FAM189A2	F1892_HUMAN	Protein FAM189A2 (Protein X123)	Single pass	Single pass type I membrane protein	1
Geneocopia	EX-M0892-M02	NM_003966.2	pEZ-M02	Ampicillin	Untagged	ORF	Q13591	SEMA5A	SEM5A_HUMAN	Semaphorin-5A (Semaphorin-F) (Sema F)	Immunoglobulin superfamily	Single pass type I membrane protein	1
Geneocopia	EX-Z5806-M02	NM_000338.2	pEZ-M02	Ampicillin	Untagged	ORF	Q13621	SLC12A1	S12A1_HUMAN	Solute carrier family 12 member 1 (Bumetanide-sensitive sodium-(potassium)-chloride cotransporter 2) (Kidney-specific Na-K-Cl symporter)	Transporter	Multi pass membrane protein (11TM)	11
Geneocopia	EX-Y4776-M02	NM_206920.2	pEZ-M02	Ampicillin	Untagged	ORF	Q6UXC1	MAMDC4	AEGP_HUMAN	Apical endosomal glycoprotein (MAM domain-containing protein 4)	Single pass	Single pass type I membrane protein	1
Geneocopia	EX-A1128-M02	NM_000238.3	pEZ-M02	Ampicillin	Untagged	ORF	Q12809	KCNH2	KCNH2_HUMAN	Potassium voltage-gated channel subfamily H member 2 (Eag homolog) (Ether-a-go-go-related gene potassium channel 1) (ERG-1) (Eag-related protein 1) (Ether-a-go-go-related protein 1) (H-ERG) (hERG-1) (hERG1) (Voltage-gated potassium channel subunit Kv11.1)	Multi pass	Multi pass membrane protein (6TM)	6
Geneocopia	EX-T1401-M02	NM_022089.2	pEZ-M02	Ampicillin	Untagged	ORF	Q9NQ11	ATP13A2	AT132_HUMAN	Probable cation-transporting ATPase 13A2 (EC 3.6.3.-)	Transporter	Multi pass membrane protein (12TM)	12
Geneocopia	EX-Z5942-M02	NM_001004439.1	pEZ-M02	Ampicillin	Untagged	ORF	Q9UKX5	ITGA11	ITA11_HUMAN	Integrin alpha-11	Integrin family	Single pass membrane protein	1
Geneocopia	EX-Z5945-M02	NM_001005388.2	pEZ-M02	Ampicillin	Untagged	ORF	O94856	NFASC	NFASC_HUMAN	Neurofascin	Immunoglobulin superfamily	Single pass type I membrane protein	1
Geneocopia	EX-H0905-M02	NM_024312.4	pEZ-M02	Ampicillin	Untagged	ORF	Q3T906	GNPTAB	GNPTA_HUMAN	N-acetylglucosamine-1-phosphotransferase subunits alpha/beta (EC 2.7.8.17) (GlcNAc-1-phosphotransferase subunits alpha/beta) (Stealth protein GNPTAB) (UDP-N-acetylglucosamine-1-phosphotransferase subunits alpha/beta) [Cleaved into: N-acetylglucosamine-1-phosphotransferase subunit alpha; N-acetylglucosamine-1-phosphotransferase subunit beta]	Single pass	Single pass membrane protein	1
Geneocopia	EX-Z1047-M02	BC042531.1	pEZ-M02	Ampicillin	Untagged	ORF	P21439	ABCB4	MDR3_HUMAN	Phosphatidylcholine translocator ABCB4 (ATP-binding cassette sub-family B member 4) (Multidrug resistance protein 3) (EC 3.6.3.44) (P-glycoprotein 3)	Transporter	Multi pass membrane protein (12TM)	12
Geneocopia	EX-T8313-M02	NM_130773.2	pEZ-M02	Ampicillin	Untagged	ORF	Q8WYK1	CNTNAP5	CNTP5_HUMAN	Contactin-associated protein-like 5 (Cell recognition molecule Caspr5)	Single pass	Single pass type I membrane protein	1
Geneocopia	EX-E0547-M02	AF543422.1	pEZ-M02	Ampicillin	Untagged	ORF	Q8IZM9	SLC38A6	S38A6_HUMAN	Probable sodium-coupled neutral amino acid transporter 6 (N-system amino acid transporter 1) (NAT-1) (Na(+)-coupled neutral amino acid transporter 6) (Solute carrier family 38 member 6)	Transporter	Multi pass membrane protein (11TM)	11
Geneocopia	EX-E1128-M02	AY230663.1	pEZ-M02	Ampicillin	Untagged	ORF	Q6UWV6	ENPP7	ENPP7_HUMAN	Ectonucleotide pyrophosphatase/phosphodiesterase family member 7 (E-NPP 7) (NPP-7) (EC 3.1.4.12) (Alkaline sphingomyelin phosphodiesterase) (Intestinal alkaline sphingomyelinase) (Alk-SMase)	Single pass	Single pass type I membrane protein	1
Geneocopia	EX-Z5727-M02	NM_001216.2	pEZ-M02	Ampicillin	Untagged	ORF	Q16790	CA9	CAH9_HUMAN	Carbonic anhydrase 9 (EC 4.2.1.1) (Carbonate dehydratase IX) (Carbonic anhydrase IX) (CA-IX) (CAIX) (Membrane antigen MN) (P54/58N) (Renal cell carcinoma-associated antigen G250) (RCC-associated antigen G250) (pMW1)	Single pass	Single pass type I membrane protein	1
Geneocopia	EX-A0216-M02	NM_000810.3	pEZ-M02	Ampicillin	Untagged	ORF	P31644	GABRA5	GBRA5_HUMAN	Gamma-aminobutyric acid receptor subunit alpha-5 (GABA(A) receptor subunit alpha-5)	Transporter	Multi pass membrane protein (4TM)	4
Geneocopia	EX-A0068-M02	NM_001059.2	pEZ-M02	Ampicillin	Untagged	ORF	P29371	TACR3	NK3R_HUMAN	Neuromedin-K receptor (NKR) (NK-3 receptor) (NK-3R) (Neurokinin B receptor) (Tachykinin receptor 3)	G protein coupled receptor	Multi pass membrane protein (7TM)	7
Geneocopia	EX-T1694-M02	NM_033223.4	pEZ-M02	Ampicillin	Untagged	ORF	Q99928	GABRG3	GBRG3_HUMAN	Gamma-aminobutyric acid receptor subunit gamma-3 (GABA(A) receptor subunit gamma-3)	Transporter	Multi pass membrane protein (4TM)	4
Geneocopia	EX-Z0321-M02	AF498984.1	pEZ-M02	Ampicillin	Untagged	ORF	P46098	HTR3A	5HT3A_HUMAN	5-hydroxytryptamine receptor 3A (5-HT3-A) (5-HT3A) (5-hydroxytryptamine receptor 3) (5-HT-3) (5-HT3R) (Serotonin receptor 3A) (Serotonin-gated ion channel receptor)	Transporter	Multi pass membrane protein (4TM)	4
Geneocopia	EX-W0842-M02	NM_018113.2	pEZ-M02	Ampicillin	Untagged	ORF	Q6UX01	LMBR1L	LMBRL_HUMAN	Protein LMBR1L (Limb region 1 protein homolog-like) (Lipocalin-1-interacting membrane receptor) (Lipocalin-interacting membrane receptor)	Multi pass	Multi pass membrane protein (9TM)	9
Geneocopia	EX-Z5712-M02	NM_000080.3	pEZ-M02	Ampicillin	Untagged	ORF	Q04844	CHRNE	ACHE_HUMAN	Acetylcholine receptor subunit epsilon	Multi pass	Multi pass membrane protein (4TM)	4
Geneocopia	EX-Z9535-M02	NM_014442.2	pEZ-M02	Ampicillin	Untagged	ORF	Q9NYZ4	SIGLEC8	SIGL8_HUMAN	Sialic acid-binding Ig-like lectin 8 (Siglec-8) (Sialoadhesin family member 2) (SAF-2)	Immunoglobulin superfamily	Single pass type I membrane protein	1
Geneocopia	EX-M0854-M02	NM_001982.3	pEZ-M02	Ampicillin	Untagged	ORF	P21860	ERBB3	ERBB3_HUMAN	Receptor tyrosine-protein kinase erbB-3	Receptor tyrosine kinase family	Single pass type I membrane protein	1
Geneocopia	EX-E2425-M02	NM_019619.3	pEZ-M02	Ampicillin	Untagged	ORF	Q8TEW0	PARD3	PARD3_HUMAN	Partitioning defective 3 homolog (PAR-3) (PARD-3) (Atypical PKC isotype-specific-interacting protein) (ASIP) (CTCL tumor antigen se2-5) (PAR3-alpha)	G protein coupled receptor	Multi pass membrane protein (7TM)	7
Geneocopia	EX-H0512-M02	NM_020780.1	pEZ-M02	Ampicillin	Untagged	ORF	Q9P2K9	PTCHD2	PTHD2_HUMAN	Patched domain-containing protein 2 (Protein dispatched homolog 3)	Multi pass	Multi pass membrane protein (12TM)	12
Geneocopia	EX-I1895-M02	NM_080284.2	pEZ-M02	Ampicillin	Untagged	ORF	Q8N139	ABCA6	ABCA6_HUMAN	ATP-binding cassette sub-family A member 6	Transporter	Multi pass membrane protein (14TM)	14
Geneocopia	EX-H0372-M02	NM_198505.2	pEZ-M02	Ampicillin	Untagged	ORF	Q4VNC0	ATP13A5	AT135_HUMAN	Probable cation-transporting ATPase 13A5 (EC 3.6.3.-) (P5-ATPase isoform 5)	Transporter	Multi pass membrane protein (10TM)	10
Geneocopia	EX-Z3011-M02	NM_024524.3	pEZ-M02	Ampicillin	Untagged	ORF	Q9H7F0	ATP13A3	AT133_HUMAN	Probable cation-transporting ATPase 13A3 (EC 3.6.3.-) (ATPase family homolog up-regulated in senescence cells 1)	Multi pass	Multi pass membrane protein (11TM)	11
Geneocopia	EX-T3692-M02	NM_020962.1	pEZ-M02	Ampicillin	Untagged	ORF	Q8TDY8	IGDCC4	IGDC4_HUMAN	Immunoglobulin superfamily DCC subclass member 4 (Neighbor of punc e11) (Protein DDM36) (hDDM36)	Immunoglobulin superfamily	Single pass type I membrane protein	1
Geneocopia	EX-H2193-M02	NM_052909.3	pEZ-M02	Ampicillin	Untagged	ORF	Q96PX9	PLEKHG4B	PKH4B_HUMAN	Pleckstrin homology domain-containing family G member 4B (PH domain-containing family G member 4B)	Single pass	Single pass type I membrane protein	1
Geneocopia	EX-Z7756-M02	AK315055.1	pEZ-M02	Ampicillin	Untagged	ORF	Q9BYE9	CDHR2	CDHR2_HUMAN	Cadherin-related family member 2 (Protocadherin LKC) (PC-LKC) (Protocadherin-24)	Cadherin related family	Single pass type I membrane protein	1
Geneocopia	EX-H0609-M02	NM_001116.3	pEZ-M02	Ampicillin	Untagged	ORF	O60503	ADCY9	ADCY9_HUMAN	Adenylate cyclase type 9 (EC 4.6.1.1) (ATP pyrophosphate-lyase 9) (Adenylate cyclase type IX) (ACIX) (Adenylyl cyclase 9) (AC9)	Enzyme	Multi pass membrane protein (12TM)	12
Geneocopia	EX-Z9741-M02	NM_001164737.1	pEZ-M02	Ampicillin	Untagged	ORF	P30988	CALCR	CALCR_HUMAN	Calcitonin receptor (CT-R)	G protein coupled receptor	Multi pass membrane protein (7TM)	7
Geneocopia	EX-E2159-M02	NM_173854.4	pEZ-M02	Ampicillin	Untagged	ORF	Q8IVJ1	SLC41A1	S41A1_HUMAN	Solute carrier family 41 member 1	Transporter	Multi pass membrane protein (10TM)	10
Geneocopia	EX-T1058-M02	NM_005199.4	pEZ-M02	Ampicillin	Untagged	ORF	P07510	CHRNG	ACHG_HUMAN	Acetylcholine receptor subunit gamma	Multi pass	Multi pass membrane protein (4TM)	4
Geneocopia	EX-H0314-M02	NM_018092.4	pEZ-M02	Ampicillin	Untagged	ORF	Q8NC67	NETO2	NETO2_HUMAN	Neuropilin and tolloid-like protein 2 (Brain-specific transmembrane protein containing 2 CUB and 1 LDL-receptor class A domains protein 2)	Single pass	Single pass type I membrane protein	1
Geneocopia	EX-Z2556-M02	NM_001712.4	pEZ-M02	Ampicillin	Untagged	ORF	P13688	CEACAM1	CEAM1_HUMAN	Carcinoembryonic antigen-related cell adhesion molecule 1 (Biliary glycoprotein 1) (BGP-1) (CD antigen CD66a)	Immunoglobulin superfamily	Single pass type I membrane protein	1
Geneocopia	EX-A0111-M02	NM_000201.2	pEZ-M02	Ampicillin	Untagged	ORF	P05362	ICAM1	ICAM1_HUMAN	Intercellular adhesion molecule 1 (ICAM-1) (Major group rhinovirus receptor) (CD antigen CD54)	Immunoglobulin superfamily	Single pass type I membrane protein	1
Geneocopia	EX-Y4159-M02	NM_001034841.3	pEZ-M02	Ampicillin	Untagged	ORF	Q3MIP1	ITPRIPL2	IPIL2_HUMAN	Inositol 1,4,5-trisphosphate receptor-interacting protein-like 2	Single pass	Single pass type I membrane protein	1
Geneocopia	EX-H3269-M02	NM_001135195.1	pEZ-M02	Ampicillin	Untagged	ORF	Q6ZMH5	SLC39A5	S39A5_HUMAN	Zinc transporter ZIP5 (Solute carrier family 39 member 5) (Zrt- and Irt-like protein 5) (ZIP-5)	Transporter	Multi pass membrane protein (6TM)	6
Geneocopia	EX-H1011-M02	NM_207113.1	pEZ-M02	Ampicillin	Untagged	ORF	Q8NCC5	SLC37A3	SPX3_HUMAN	Sugar phosphate exchanger 3 (Solute carrier family 37 member 3)	Transporter	Multi pass membrane protein (12TM)	12
Geneocopia	EX-W0944-M02	BC036059.1	pEZ-M02	Ampicillin	Untagged	ORF	Q8IUK5	PLXDC1	PLDX1_HUMAN	Plexin domain-containing protein 1 (Tumor endothelial marker 3) (Tumor endothelial marker 7)	Single pass	Single pass type I membrane protein	1
Geneocopia	EX-E2532-M02	NM_207303.2	pEZ-M02	Ampicillin	Untagged	ORF	Q5VV63	ATRNL1	ATRN1_HUMAN	Attractin-like protein 1	Single pass	Single pass type I membrane protein	1
Geneocopia	EX-S0353-M02	AF107292.1	pEZ-M02	Ampicillin	Untagged	ORF	Q9UBG0	MRC2	MRC2_HUMAN	C-type mannose receptor 2 (C-type lectin domain family 13 member E) (Endocytic receptor 180) (Macrophage mannose receptor 2) (Urokinase-type plasminogen activator receptor-associated protein) (UPAR-associated protein) (Urokinase receptor-associated protein) (CD antigen CD280)	Single pass	Single pass type I membrane protein	1
Geneocopia	EX-T1863-M02	NM_004304.4	pReceiver-M02Rx	Ampicillin	Untagged	ORF	Q9UM73	ALK	ALK_HUMAN	ALK tyrosine kinase receptor (EC 2.7.10.1) (Anaplastic lymphoma kinase) (CD antigen CD246)	Receptor tyrosine kinase family	Single pass type I membrane protein	1
Geneocopia	EX-E0911-M02	NM_080283.3	pEZ-M02	Ampicillin	Untagged	ORF	Q8IUA7	ABCA9	ABCA9_HUMAN	ATP-binding cassette sub-family A member 9	Transporter	Multi pass membrane protein (14TM)	14
Geneocopia	EX-Z2707-M02	NM_025179.3	pEZ-M02	Ampicillin	Untagged	ORF	O75051	PLXNA2	PLXA2_HUMAN	Plexin-A2 (Semaphorin receptor OCT)	Single pass	Single pass type I membrane protein	1
Geneocopia	EX-W0453-M02	NM_005393.2	pEZ-M02	Ampicillin	Untagged	ORF	Q9ULL4	PLXNB3	PLXB3_HUMAN	Plexin-B3	Single pass	Single pass type I membrane protein	1
Geneocopia	EX-A1750-M02	NM_002837.4	pEZ-M02	Ampicillin	Untagged	ORF	P23467	PTPRB	PTPRB_HUMAN	Receptor-type tyrosine-protein phosphatase beta (Protein-tyrosine phosphatase beta) (R-PTP-beta) (EC 3.1.3.48) (Vascular endothelial protein tyrosine phosphatase) (VE-PTP)	Single pass	Single pass type I membrane protein	1
Geneocopia	EX-M0275-M02	NM_001130082.1	pEZ-M02	Ampicillin	Untagged	ORF	O43157	PLXNB1	PLXB1_HUMAN	Plexin-B1 (Semaphorin receptor SEP)	Single pass	Single pass type I membrane protein	1
Geneocopia	EX-Z8197-M02	NM_002851.2	pEZ-M02	Ampicillin	Untagged	ORF	P23471	PTPRZ1	PTPRZ_HUMAN	Receptor-type tyrosine-protein phosphatase zeta (R-PTP-zeta) (EC 3.1.3.48) (Protein-tyrosine phosphatase receptor type Z polypeptide 1) (Protein-tyrosine phosphatase receptor type Z polypeptide 2) (R-PTP-zeta-2)	Single pass	Single pass type I membrane protein	1
Geneocopia	EX-M0855-M02	NM_002944.2	pEZ-M02	Ampicillin	Untagged	ORF	P08922	ROS1	ROS1_HUMAN	Proto-oncogene tyrosine-protein kinase ROS (EC 2.7.10.1) (Proto-oncogene c-Ros) (Proto-oncogene c-Ros-1) (Receptor tyrosine kinase c-ros oncogene 1) (c-Ros receptor tyrosine kinase)	Receptor tyrosine kinase family	Single pass type I membrane protein	1
Geneocopia	EX-W0087-M02	NM_033049.3	pEZ-M02	Ampicillin	Untagged	ORF	Q9H3R2	MUC13	MUC13_HUMAN	Mucin-13 (MUC-13) (Down-regulated in colon cancer 1)	Single pass	Single pass type I membrane protein	1
Geneocopia	EX-Q0038-M02	NM_002855.4	pEZ-M02	Ampicillin	Untagged	ORF	Q15223	PVRL1	PVRL1_HUMAN	Nectin-1 (Herpes virus entry mediator C) (Herpesvirus entry mediator C) (HveC) (Herpesvirus Ig-like receptor) (HIgR) (Poliovirus receptor-related protein 1) (CD antigen CD111)	Immunoglobulin superfamily	Single pass type I membrane protein	1
Geneocopia	EX-H0491-M02	NM_004665.2	pEZ-M02	Ampicillin	Untagged	ORF	O95498	VNN2	VNN2_HUMAN	Vascular non-inflammatory molecule 2 (Vanin-2) (EC 3.5.1.92) (Glycosylphosphatidyl inositol-anchored protein GPI-80) (Protein FOAP-4)	GPI anchor	GPI anchor	0
Geneocopia	EX-E1271-M02	NM_001143668.1	pEZ-M02	Ampicillin	Untagged	ORF	Q86SJ2	AMIGO2	AMGO2_HUMAN	Amphoterin-induced protein 2 (AMIGO-2) (Alivin-1) (Differentially expressed in gastric adenocarcinomas) (DEGA)	Immunoglobulin superfamily	Single pass type I membrane protein	1
Geneocopia	EX-Z5714-M02	NM_002286.5	pEZ-M02	Ampicillin	Untagged	ORF	P18627	LAG3	LAG3_HUMAN	Lymphocyte activation gene 3 protein (LAG-3) (Protein FDC) (CD antigen CD223)	Immunoglobulin superfamily	Single pass type I membrane protein	1
Geneocopia	EX-T3548-M02	BC013770.1	pEZ-M02	Ampicillin	Untagged	ORF	Q96CW9	NTNG2	NTNG2_HUMAN	Netrin-G2 (Laminet-2)	GPI anchor	GPI anchor	0
Geneocopia	EX-A3199-M02	NM_018964.3	pEZ-M02	Ampicillin	Untagged	ORF	P57057	SLC37A1	GLPT_HUMAN	Glycerol-3-phosphate transporter (G-3-P transporter) (Glycerol-3-phosphate permease) (G-3-P permease) (Solute carrier family 37 member 1)	Transporter	Multi pass membrane protein (12TM)	12
Geneocopia	EX-T9175-M02	NM_173674.1	pEZ-M02	Ampicillin	Untagged	ORF	Q8N8Z6	DCBLD1	DCBD1_HUMAN	Discoidin, CUB and LCCL domain-containing protein 1	Single pass	Single pass type I membrane protein	1
Geneocopia	EX-U1003-M02	AF210317.1	pEZ-M02	Ampicillin	Untagged	ORF	Q9NRM0	SLC2A9	GTR9_HUMAN	Solute carrier family 2, facilitated glucose transporter member 9 (Glucose transporter type 9) (GLUT-9)	Transporter	Multi pass membrane protein (12TM)	12
Geneocopia	EX-Z9728-M02	NM_001204375.1	pEZ-M02	Ampicillin	Untagged	ORF	P17342	NPR3	ANPRC_HUMAN	Atrial natriuretic peptide receptor 3 (Atrial natriuretic peptide clearance receptor) (Atrial natriuretic peptide receptor type C) (ANP-C) (ANPR-C) (NPR-C)	Single pass	Single pass type I membrane protein	1
Geneocopia	EX-T7335-M02	NM_153212.2	pEZ-M02	Ampicillin	Untagged	ORF	Q9NTQ9	GJB4	CXB4_HUMAN	Gap junction beta-4 protein (Connexin-30.3) (Cx30.3)	Junctions	Multi pass membrane protein (4TM)	4
Geneocopia	EX-Z5364-M02	NM_197975.2	pEZ-M02	Ampicillin	Untagged	ORF	Q6UXE8	BTNL3	BTNL3_HUMAN	Butyrophilin-like protein 3 (Butyrophilin-like receptor)	Immunoglobulin superfamily	Single pass type I membrane protein	1
Geneocopia	EX-E3063-M02	NM_001199383.1	pEZ-M02	Ampicillin	Untagged	ORF	Q96MT1	RNF145	RN145_HUMAN	RING finger protein 145	Multi pass	Multi pass membrane protein (14TM)	14
Geneocopia	EX-H0722-M02	NM_001006607.2	pEZ-M02	Ampicillin	Untagged	ORF	A6NM11	LRRC37A2	L37A2_HUMAN	Leucine-rich repeat-containing protein 37A2	Single pass	Single pass type I membrane protein	1
Geneocopia	EX-Z7675-M02	NM_012401.3	pEZ-M02	Ampicillin	Untagged	ORF	O15031	PLXNB2	PLXB2_HUMAN	Plexin-B2 (MM1)	Single pass	Single pass type I membrane protein	1
Geneocopia	EX-H4634-M02	NM_020911.1	pEZ-M02	Ampicillin	Untagged	ORF	Q9HCM2	PLXNA4	PLXA4_HUMAN	Plexin-A4	Single pass	Single pass type I membrane protein	1
Geneocopia	EX-I1635-M02	NM_002299.2	pEZ-M02	Ampicillin	Untagged	ORF	P09848	LCT	LPH_HUMAN	Lactase-phlorizin hydrolase (Lactase-glycosylceramidase) [Includes: Lactase (EC 3.2.1.108); Phlorizin hydrolase (EC 3.2.1.62)]	Single pass	Single pass type I membrane protein	1
Geneocopia	EX-Z3014-M02	NM_198056.2	pEZ-M02	Ampicillin	Untagged	ORF	Q14524	SCN5A	SCN5A_HUMAN	Sodium channel protein type 5 subunit alpha (HH1) (Sodium channel protein cardiac muscle subunit alpha) (Sodium channel protein type V subunit alpha) (Voltage-gated sodium channel subunit alpha Nav1.5)	Transporter	Multi pass membrane protein (24TM)	24
Geneocopia	EX-I1914-M02	NM_005422.2	pEZ-M02	Ampicillin	Untagged	ORF	O75443	TECTA	TECTA_HUMAN	Alpha-tectorin	GPI anchor	GPI anchor	0
Geneocopia	EX-E3347-M02	NM_014982.2	pEZ-M02	Ampicillin	Untagged	ORF	Q96RV3	PCNX	PCX1_HUMAN	Pecanex-like protein 1 (Pecanex homolog)	Multi pass	Multi pass membrane protein (10TM)	10
Geneocopia	EX-Q0649-M02	AK290787.1	pEZ-M02	Ampicillin	Untagged	ORF	O15244	SLC22A2	S22A2_HUMAN	Solute carrier family 22 member 2 (Organic cation transporter 2) (hOCT2)	Transporter	Multi pass membrane protein (12TM)	12
Geneocopia	EX-T5595-M02	AK075190.1	pEZ-M02	Ampicillin	Untagged	ORF	Q8NBW4	SLC38A9	S38A9_HUMAN	Sodium-coupled neutral amino acid transporter 9 (Solute carrier family 38 member 9) (Up-regulated in lung cancer 11)	Multi pass	Multi pass membrane protein (9TM)	9
Geneocopia	EX-T1359-M02	NM_022468.4	pEZ-M02	Ampicillin	Untagged	ORF	Q9NPA2	MMP25	MMP25_HUMAN	Matrix metalloproteinase-25 (MMP-25) (EC 3.4.24.-) (Leukolysin) (Membrane-type matrix metalloproteinase 6) (MT-MMP 6) (MTMMP6) (Membrane-type-6 matrix metalloproteinase) (MT6-MMP) (MT6MMP)	GPI anchor	GPI anchor	0
Geneocopia	EX-W1768-M02	NM_018242.2	pEZ-M02	Ampicillin	Untagged	ORF	Q96FL8	SLC47A1	S47A1_HUMAN	Multidrug and toxin extrusion protein 1 (MATE-1) (hMATE-1) (Solute carrier family 47 member 1)	Transporter	Multi pass membrane protein (13TM)	13
Geneocopia	EX-T4414-M02	NM_152742.1	pEZ-M02	Ampicillin	Untagged	ORF	Q8N158	GPC2	GPC2_HUMAN	Glypican-2 [Cleaved into: Secreted glypican-2]	GPI anchor	GPI anchor	0
Geneocopia	EX-Z1575-M02	NM_024959.2	pEZ-M02	Ampicillin	Untagged	ORF	Q6J4K2	SLC8B1	NCKX6_HUMAN	Sodium/potassium/calcium exchanger 6, mitochondrial (Na(+)/K(+)/Ca(2+)-exchange protein 6) (Sodium/calcium exchanger protein, mitochondrial) (Solute carrier family 24 member 6) (Solute carrier family 8 member B1)	Transporter	Multi pass membrane protein (13TM)	13
Geneocopia	EX-Z6346-M02	NM_001128174.1	pEZ-M02	Ampicillin	Untagged	ORF	Q16880	UGT8	CGT_HUMAN	2-hydroxyacylsphingosine 1-beta-galactosyltransferase (EC 2.4.1.45) (Ceramide UDP-galactosyltransferase) (Cerebroside synthase) (UDP-galactose-ceramide galactosyltransferase)	Single pass	Single pass membrane protein	1
Geneocopia	EX-Z2440-M02	NM_153320.2	pEZ-M02	Ampicillin	Untagged	ORF	Q9Y694	SLC22A7	S22A7_HUMAN	Solute carrier family 22 member 7 (Novel liver transporter) (Organic anion transporter 2) (hOAT2)	Transporter	Multi pass membrane protein (12TM)	12
Geneocopia	EX-I0565-M02	BC126364.1	pEZ-M02	Ampicillin	Untagged	ORF	O15245	SLC22A1	S22A1_HUMAN	Solute carrier family 22 member 1 (Organic cation transporter 1) (hOCT1)	Transporter	Multi pass membrane protein (12TM)	12
Geneocopia	EX-Q0499-M02	NM_021977.3	pEZ-M02	Ampicillin	Untagged	ORF	O75751	SLC22A3	S22A3_HUMAN	Solute carrier family 22 member 3 (Extraneuronal monoamine transporter) (EMT) (Organic cation transporter 3)	Transporter	Multi pass membrane protein (7TM)	7
Geneocopia	EX-H0337-M02	NM_052892.3	pEZ-M02	Ampicillin	Untagged	ORF	Q7Z442	PKD1L2	PK1L2_HUMAN	Polycystic kidney disease protein 1-like 2 (PC1-like 2 protein) (Polycystin-1L2)	Multi pass	Multi pass membrane protein (12TM)	12
Geneocopia	EX-H0311-M02	NM_017847.5	pEZ-M02	Ampicillin	Untagged	ORF	Q5SWX8	ODR4	ODR4_HUMAN	Protein odr-4 homolog (hODR-4) (LAG1-interacting protein) (Transactivated by transforming growth factor beta protein 1)	Multi pass	Multi pass membrane protein (2TM)	2
Geneocopia	EX-E0388-M02	NM_001258419.1	pEZ-M02	Ampicillin	Untagged	ORF	Q9HCJ2	LRRC4C	LRC4C_HUMAN	Leucine-rich repeat-containing protein 4C (Netrin-G1 ligand) (NGL-1)	Immunoglobulin superfamily	Single pass type I membrane protein	1
Geneocopia	EX-C0523-M02	NM_001254757.1	pEZ-M02	Ampicillin	Untagged	ORF	Q11206	ST3GAL4	SIA4C_HUMAN	CMP-N-acetylneuraminate-beta-galactosamide-alpha-2,3-sialyltransferase 4 (Alpha 2,3-ST 4) (Beta-galactoside alpha-2,3-sialyltransferase 4) (EC 2.4.99.-) (Alpha 2,3-sialyltransferase IV) (Gal-NAc6S) (Gal-beta-1,4-GalNAc-alpha-2,3-sialyltransferase) (SAT-3) (ST-4) (ST3Gal IV) (ST3GalIV) (ST3GalA.2) (STZ) (Sialyltransferase 4C) (SIAT4-C)	Single pass	Single pass type II membrane protein	1
Geneocopia	EX-T7944-M02	AY253269.1	pEZ-M02	Ampicillin	Untagged	ORF	P30511	HLA-F	HLAF_HUMAN	HLA class I histocompatibility antigen, alpha chain F (CDA12) (HLA F antigen) (Leukocyte antigen F) (MHC class I antigen F)	Immunoglobulin superfamily	Single pass type I membrane protein	1
Geneocopia	EX-Q0324-M02	AJ293264.1	pEZ-M02	Ampicillin	Untagged	ORF	P13747	HLA-E	HLAE_HUMAN	HLA class I histocompatibility antigen, alpha chain E (MHC class I antigen E)	Immunoglobulin superfamily	Single pass type I membrane protein	1
Geneocopia	EX-H0130-M02	NM_024018.1	pEZ-M02	Ampicillin	Untagged	ORF	Q96KV6	BTN2A3P	BT2A3_HUMAN	Putative butyrophilin subfamily 2 member A3	Immunoglobulin superfamily	Single pass type I membrane protein	1
Geneocopia	EX-H0375-M02	NM_207341.2	pEZ-M02	Ampicillin	Untagged	ORF	P60852	ZP1	ZP1_HUMAN	Zona pellucida sperm-binding protein 1 (Zona pellucida glycoprotein 1) (Zp-1) [Cleaved into: Processed zona pellucida sperm-binding protein 1]	Single pass	Single pass type I membrane protein	1
Geneocopia	EX-U1234-M02	BT007311.1	pEZ-M02	Ampicillin	Untagged	ORF	Q9Y653	GPR56	GPR56_HUMAN	G-protein coupled receptor 56 (Protein TM7XN1) [Cleaved into: GPR56 N-terminal fragment (GPR56 NT) (GPR56(N)) (GPR56 extracellular subunit) (GPR56 subunit alpha); GPR56 C-terminal fragment (GPR56 CT) (GPR56(C)) (GPR56 seven-transmembrane subunit) (GPR56 7TM) (GPR56 subunit beta)]	G protein coupled receptor	Multi pass membrane protein (7TM)	7
Geneocopia	EX-H0616-M02	NM_016529.4	pEZ-M02	Ampicillin	Untagged	ORF	Q9NTI2	ATP8A2	AT8A2_HUMAN	Phospholipid-transporting ATPase IB (EC 3.6.3.1) (ATPase class I type 8A member 2) (ML-1) (P4-ATPase flippase complex alpha subunit ATP8A2)	Transporter	Multi pass membrane protein (10TM)	10
Geneocopia	EX-W1196-M02	NM_032553.1	pEZ-M02	Ampicillin	Untagged	ORF	Q9BXC1	GPR174	GP174_HUMAN	Probable G-protein coupled receptor 174	G protein coupled receptor	Multi pass membrane protein (7TM)	7
Geneocopia	EX-Z7412-M02	NM_002127.5	pEZ-M02	Ampicillin	Untagged	ORF	P17693	HLA-G	HLAG_HUMAN	HLA class I histocompatibility antigen, alpha chain G (HLA G antigen) (MHC class I antigen G)	Immunoglobulin superfamily	Single pass type I membrane protein	1
Geneocopia	EX-Z2816-M02	AF024689.1	pEZ-M02	Ampicillin	Untagged	ORF	O15529	GPR42	GPR42_HUMAN	G-protein coupled receptor 42	G protein coupled receptor	Multi pass membrane protein (7TM)	7
Geneocopia	EX-E1200-M02	NM_180989.5	pEZ-M02	Ampicillin	Untagged	ORF	Q86V85	GPR180	GP180_HUMAN	Integral membrane protein GPR180 (Intimal thickness-related receptor)	Multi pass	Multi pass membrane protein (7TM)	7
Geneocopia	EX-I1522-M02	NM_001013660.2	pEZ-M02	Ampicillin	Untagged	ORF	Q6ZNA5	FRRS1	FRRS1_HUMAN	Ferric-chelate reductase 1 (EC 1.-.-.-) (Stromal cell-derived receptor 2) (SDR-2)	Multi pass	Multi pass membrane protein (7TM)	7
Geneocopia	EX-U0566-M02	NM_014271.3	pEZ-M02	Ampicillin	Untagged	ORF	Q9NZN1	IL1RAPL1	IRPL1_HUMAN	Interleukin-1 receptor accessory protein-like 1 (IL-1-RAPL-1) (IL-1RAPL-1) (IL1RAPL-1) (Oligophrenin-4) (Three immunoglobulin domain-containing IL-1 receptor-related 2) (TIGIRR-2) (X-linked interleukin-1 receptor accessory protein-like 1)	Cytokine receptor family	Single pass membrane protein	1
Geneocopia	EX-T0122-M02	NM_014339.6	pReceiver-M02Rx	Ampicillin	Untagged	ORF	Q96F46	IL17RA	I17RA_HUMAN	Interleukin-17 receptor A (IL-17 receptor A) (IL-17RA) (CDw217) (CD antigen CD217)	Cytokine receptor family	Single pass membrane protein	1
Geneocopia	EX-W2837-M02	NM_033254.2	pEZ-M02	Ampicillin	Untagged	ORF	Q9BWV1	BOC	BOC_HUMAN	Brother of CDO (Protein BOC)	Immunoglobulin superfamily	Single pass type I membrane protein	1
Geneocopia	EX-H2177-M02	NM_033401.3	pEZ-M02	Ampicillin	Untagged	ORF	Q9C0A0	CNTNAP4	CNTP4_HUMAN	Contactin-associated protein-like 4 (Cell recognition molecule Caspr4)	Single pass	Single pass type I membrane protein	1
Geneocopia	EX-T0048-M02	NM_007168.2	pEZ-M02	Ampicillin	Untagged	ORF	O94911	ABCA8	ABCA8_HUMAN	ATP-binding cassette sub-family A member 8	Transporter	Multi pass membrane protein (14TM)	14
Origene	SC320363	NM_024769.2	pCMV6-AC	Ampicillin	Untagged	cDNA	Q9H6B4	CLMP	CLMP_HUMAN	CXADR-like membrane protein (Adipocyte adhesion molecule) (Coxsackie- and adenovirus receptor-like membrane protein) (CAR-like membrane protein)	Immunoglobulin superfamily	Single pass type I membrane protein	1
Origene	SC320440	NM_144586.5	pCMV6-AC	Ampicillin	Untagged	cDNA	Q8N2G4	LYPD1	LYPD1_HUMAN	Ly6/PLAUR domain-containing protein 1 (Putative HeLa tumor suppressor) (PHTS)	GPI anchor	GPI anchor	0
Origene	SC320502	NM_015529.2	pCMV6-AC	Ampicillin	Untagged	cDNA	Q6UVY6	MOXD1	MOXD1_HUMAN	DBH-like monooxygenase protein 1 (EC 1.14.17.-) (Monooxygenase X)	Single pass	Single pass type I membrane protein	1
Origene	SC320506	NM_031468.2	pCMV6-AC	Ampicillin	Untagged	cDNA	Q9BXU9	CALN1	CABP8_HUMAN	Calcium-binding protein 8 (CaBP8) (Calneuron I) (Calneuron-1)	Single pass	Single pass type IV membrane protein	1
Origene	SC320528	NM_170776.3	pCMV6-AC	Ampicillin	Untagged	cDNA	Q86Y34	ADGRG3	AGRG3_HUMAN	Adhesion G protein-coupled receptor G3 (G-protein coupled receptor 97) (G-protein coupled receptor PGR26)	G protein coupled receptor	Multi pass membrane protein (7TM)	7
Origene	SC320601	NM_003271.4	pCMV6-AC	Ampicillin	Untagged	cDNA	O14817	TSPAN4	TSN4_HUMAN	Tetraspanin-4 (Tspan-4) (Novel antigen 2) (NAG-2) (Transmembrane 4 superfamily member 7)	Multi pass	Multi pass membrane protein (4TM)	4
Origene	SC320612	NM_139030.3	pCMV6-AC	Ampicillin	Untagged	cDNA	P48509	CD151	CD151_HUMAN	CD151 antigen (GP27) (Membrane glycoprotein SFA-1) (Platelet-endothelial tetraspan antigen 3) (PETA-3) (Tetraspanin-24) (Tspan-24) (CD antigen CD151)	Multi pass	Multi pass membrane protein (4TM)	4
Origene	SC320713	NM_003712.2	pCMV6-AC	Ampicillin	Untagged	cDNA	O43688	PPAP2C	LPP2_HUMAN	Lipid phosphate phosphohydrolase 2 (EC 3.1.3.4) (PAP2-gamma) (PAP2-G) (Phosphatidate phosphohydrolase type 2c) (Phosphatidic acid phosphatase 2c) (PAP-2c) (PAP2c)	Multi pass	Multi pass membrane protein (6TM)	6
Origene	SC320737	NM_002333.1	pCMV6-AC	Ampicillin	Untagged	cDNA	O75074	LRP3	LRP3_HUMAN	Low-density lipoprotein receptor-related protein 3 (LRP-3) (105 kDa low-density lipoprotein receptor-related protein) (hLRp105)	Single pass	Single pass type I membrane protein	1
Origene	SC320741	NM_003836.4	pCMV6-AC	Ampicillin	Untagged	cDNA	P80370	DLK1	DLK1_HUMAN	Protein delta homolog 1 (DLK-1) (pG2) [Cleaved into: Fetal antigen 1 (FA1)]	Single pass	Single pass type I membrane protein	1
Geneocopia	EX-E1135-M02	AY116661.1	pEZ-M02	Ampicillin	Untagged	ORF	Q9Y4D7	PLXND1	PLXD1_HUMAN	Plexin-D1	Single pass	Single pass type I membrane protein	1
Geneocopia	EX-H0776-M02	NM_001008949.2	pEZ-M02	Ampicillin	Untagged	ORF	Q6GPH6	ITPRIPL1	IPIL1_HUMAN	Inositol 1,4,5-trisphosphate receptor-interacting protein-like 1	Single pass	Single pass type I membrane protein	1
Geneocopia	EX-Y3480-M02	NM_206832.1	pEZ-M02	Ampicillin	Untagged	ORF	Q6UXZ0	TMIGD1	TMIG1_HUMAN	Transmembrane and immunoglobulin domain-containing protein 1	Immunoglobulin superfamily	Single pass type I membrane protein	1
Geneocopia	EX-Z7389-M02	NM_001678.3	pEZ-M02	Ampicillin	Untagged	ORF	P14415	ATP1B2	AT1B2_HUMAN	Sodium/potassium-transporting ATPase subunit beta-2 (Adhesion molecule in glia) (AMOG) (Sodium/potassium-dependent ATPase subunit beta-2)	Single pass	Single pass type II membrane protein	1
Geneocopia	EX-Z2455-M02	NM_001003693.1	pEZ-M02	Ampicillin	Untagged	ORF	Q5SQ64	LY6G6F	LY66F_HUMAN	Lymphocyte antigen 6 complex locus protein G6f	Immunoglobulin superfamily	Single pass type I membrane protein	1
Geneocopia	EX-A3909-M02	NM_004314.2	pEZ-M02	Ampicillin	Untagged	ORF	P52961	ART1	NAR1_HUMAN	GPI-linked NAD(P)(+)--arginine ADP-ribosyltransferase 1 (EC 2.4.2.31) (ADP-ribosyltransferase C2 and C3 toxin-like 1) (ARTC1) (Mono(ADP-ribosyl)transferase 1) (CD antigen CD296)	GPI anchor	GPI anchor	0
Geneocopia	EX-Z2972-M02	NM_001098612.1	pEZ-M02	Ampicillin	Untagged	ORF	Q08ET2	SIGLEC14	SIG14_HUMAN	Sialic acid-binding Ig-like lectin 14 (Siglec-14)	Immunoglobulin superfamily	Single pass type I membrane protein	1
Geneocopia	EX-Y2016-M02	NM_001702.2	pEZ-M02	Ampicillin	Untagged	ORF	O14514	BAI1	BAI1_HUMAN	Brain-specific angiogenesis inhibitor 1	G protein coupled receptor	Multi pass membrane protein (7TM)	7
Geneocopia	EX-Q0446-M02	NM_000350.2	pEZ-M02	Ampicillin	Untagged	ORF	P78363	ABCA4	ABCA4_HUMAN	Retinal-specific ATP-binding cassette transporter (ATP-binding cassette sub-family A member 4) (RIM ABC transporter) (RIM protein) (RmP) (Stargardt disease protein)	Transporter	Multi pass membrane protein (12TM)	12
Geneocopia	EX-A4721-M02	NM_001278794.1	pEZ-M02	Ampicillin	Untagged	ORF	P50391	NPY4R	NPY4R_HUMAN	Neuropeptide Y receptor type 4 (NPY4-R) (Pancreatic polypeptide receptor 1) (PP1)	G protein coupled receptor	Multi pass membrane protein (7TM)	7
Origene	SC320825	NM_006495.2	pCMV6-AC	Ampicillin	Untagged	cDNA	P34910	EVI2B	EVI2B_HUMAN	Protein EVI2B (Ecotropic viral integration site 2B protein homolog) (EVI-2B) (CD antigen CD361)	Single pass	Single pass type I membrane protein	1
Origene	SC320888	NM_017994.4	pCMV6-AC	Ampicillin	Untagged	cDNA	Q9NWD8	TMEM248	TM248_HUMAN	Transmembrane protein 248	Multi pass	Multi pass membrane protein (4TM)	4
Origene	SC320913	NM_003123.3	pCMV6-AC	Ampicillin	Untagged	cDNA	P16150	SPN	LEUK_HUMAN	Leukosialin (Galactoglycoprotein) (GALGP) (Leukocyte sialoglycoprotein) (Sialophorin) (CD antigen CD43)	Single pass	Single pass type I membrane protein	1
Origene	SC320928	NM_022154.5	pCMV6-AC	Ampicillin	Untagged	cDNA	Q9C0K1	SLC39A8	S39A8_HUMAN	Zinc transporter ZIP8 (BCG-induced integral membrane protein in monocyte clone 103 protein) (LIV-1 subfamily of ZIP zinc transporter 6) (LZT-Hs6) (Solute carrier family 39 member 8) (Zrt- and Irt-like protein 8) (ZIP-8)	Transporter	Multi pass membrane protein (8TM)	8
Origene	SC320930	NM_020384.2	pCMV6-AC	Ampicillin	Untagged	cDNA	P57739	CLDN2	CLD2_HUMAN	Claudin-2 (SP82)	Junctions	Multi pass membrane protein (4TM)	4
Origene	SC320960	NM_005797.2	pCMV6-AC	Ampicillin	Untagged	cDNA	O60487	MPZL2	MPZL2_HUMAN	Myelin protein zero-like protein 2 (Epithelial V-like antigen 1)	Immunoglobulin superfamily	Single pass type I membrane protein	1
Origene	SC320970	NM_181332.1	pCMV6-AC	Ampicillin	Untagged	cDNA	Q8N0W4	NLGN4X	NLGNX_HUMAN	Neuroligin-4, X-linked (Neuroligin X) (HNLX)	Single pass	Single pass type I membrane protein	1
Origene	SC320974	NM_199328.1	pCMV6-AC	Ampicillin	Untagged	cDNA	P56748	CLDN8	CLD8_HUMAN	Claudin-8	Junctions	Multi pass membrane protein (4TM)	4
Origene	SC321011	NM_013345.2	pCMV6-AC	Ampicillin	Untagged	cDNA	Q9UNW8	GPR132	GP132_HUMAN	Probable G-protein coupled receptor 132 (G2 accumulation protein)	G protein coupled receptor	Multi pass membrane protein (7TM)	7
Origene	SC321055	NM_000416.1	pCMV6-AC	Ampicillin	Untagged	cDNA	P15260	IFNGR1	INGR1_HUMAN	Interferon gamma receptor 1 (IFN-gamma receptor 1) (IFN-gamma-R1) (CDw119) (CD antigen CD119)	Cytokine receptor family	Single pass membrane protein	1
Geneocopia	EX-Z0787-M02	NM_001161748.1	pEZ-M02	Ampicillin	Untagged	ORF	P55344	LIM2	LMIP_HUMAN	Lens fiber membrane intrinsic protein (MP18) (MP19) (MP20)	Multi pass	Multi pass membrane protein (4TM)	4
Geneocopia	EX-Y5277-M02	NM_198481.3	pEZ-M02	Ampicillin	Untagged	ORF	Q6UX27	VSTM1	VSTM1_HUMAN	V-set and transmembrane domain-containing protein 1 (Signal inhibitory receptor on leukocytes-1) (SIRL-1)	Immunoglobulin superfamily	Single pass type I membrane protein	1
Geneocopia	EX-H3723-M02	NM_001129998.1	pEZ-M02	Ampicillin	Untagged	ORF	Q2HXU8	CLEC12B	CL12B_HUMAN	C-type lectin domain family 12 member B (Macrophage antigen H)	Single pass	Single pass type II membrane protein	1
Geneocopia	EX-T9306-M02	NM_001098506.1	pEZ-M02	Ampicillin	Untagged	ORF	Q3KPI0	CEACAM21	CEA21_HUMAN	Carcinoembryonic antigen-related cell adhesion molecule 21	Immunoglobulin superfamily	Single pass type I membrane protein	1
Geneocopia	EX-E2318-M02	NM_178174.3	pEZ-M02	Ampicillin	Untagged	ORF	Q86YW5	TREML1	TRML1_HUMAN	Trem-like transcript 1 protein (TLT-1) (Triggering receptor expressed on myeloid cells-like protein 1)	Immunoglobulin superfamily	Single pass type I membrane protein	1
Geneocopia	EX-G0149-M02	NM_001764.2	pEZ-M02	Ampicillin	Untagged	ORF	P29016	CD1B	CD1B_HUMAN	T-cell surface glycoprotein CD1b (CD antigen CD1b)	Immunoglobulin superfamily	Single pass type I membrane protein	1
Geneocopia	EX-T8918-M02	BC031261.1	pEZ-M02	Ampicillin	Untagged	ORF	Q8TCW7	ZPLD1	ZPLD1_HUMAN	Zona pellucida-like domain-containing protein 1 (ZP domain-containing protein 1)	Single pass	Single pass type I membrane protein	1
Geneocopia	EX-Z4858-M02	NM_024318.2	pEZ-M02	Ampicillin	Untagged	ORF	Q6PI73	LILRA6	LIRA6_HUMAN	Leukocyte immunoglobulin-like receptor subfamily A member 6 (Immunoglobulin-like transcript 8) (ILT-8) (Leukocyte Ig-like receptor)	Immunoglobulin superfamily	Single pass type I membrane protein	1
Geneocopia	EX-T1289-M02	NM_017416.1	pEZ-M02	Ampicillin	Untagged	ORF	Q9NP60	IL1RAPL2	IRPL2_HUMAN	X-linked interleukin-1 receptor accessory protein-like 2 (IL-1 receptor accessory protein-like 2) (IL-1-RAPL-2) (IL-1RAPL-2) (IL1RAPL-2) (IL1RAPL-2-related protein) (Interleukin-1 receptor 9) (IL-1R-9) (IL-1R9) (Three immunoglobulin domain-containing IL-1 receptor-related 1) (TIGIRR-1)	Cytokine receptor family	Single pass membrane protein	1
Geneocopia	EX-M0790-M02	NM_001110.2	pEZ-M02	Ampicillin	Untagged	ORF	O14672	ADAM10	ADA10_HUMAN	Disintegrin and metalloproteinase domain-containing protein 10 (ADAM 10) (EC 3.4.24.81) (CDw156) (Kuzbanian protein homolog) (Mammalian disintegrin-metalloprotease) (CD antigen CD156c)	Single pass	Single pass type I membrane protein	1
Origene	SC321097	NM_002543.3	pCMV6-AC	Ampicillin	Untagged	cDNA	P78380	OLR1	OLR1_HUMAN	Oxidized low-density lipoprotein receptor 1 (Ox-LDL receptor 1) (C-type lectin domain family 8 member A) (Lectin-like oxidized LDL receptor 1) (LOX-1) (Lectin-like oxLDL receptor 1) (hLOX-1) (Lectin-type oxidized LDL receptor 1) [Cleaved into: Oxidized low-density lipoprotein receptor 1, soluble form]	Single pass	Single pass type II membrane protein	1
Origene	SC321105	NM_000337.4	pCMV6-AC	Ampicillin	Untagged	cDNA	Q92629	SGCD	SGCD_HUMAN	Delta-sarcoglycan (Delta-SG) (35 kDa dystrophin-associated glycoprotein) (35DAG)	Single pass	Single pass type II membrane protein	1
Origene	SC321122	NM_145650.2	pCMV6-AC	Ampicillin	Untagged	cDNA	Q8N387	MUC15	MUC15_HUMAN	Mucin-15 (MUC-15)	Single pass	Single pass type I membrane protein	1
Origene	SC321125	NM_001544.3	pCMV6-AC	Ampicillin	Untagged	cDNA	Q14773	ICAM4	ICAM4_HUMAN	Intercellular adhesion molecule 4 (ICAM-4) (Landsteiner-Wiener blood group glycoprotein) (LW blood group protein) (CD antigen CD242)	Immunoglobulin superfamily	Single pass type I membrane protein	1
Origene	SC321139	NM_207316.1	pCMV6-AC	Ampicillin	Untagged	cDNA	Q6UWW9	TMEM207	TM207_HUMAN	Transmembrane protein 207	Single pass	Single pass type I membrane protein	1
Origene	SC321154	NM_206925.1	pCMV6-AC	Ampicillin	Untagged	cDNA	O43570	CA12	CAH12_HUMAN	Carbonic anhydrase 12 (EC 4.2.1.1) (Carbonate dehydratase XII) (Carbonic anhydrase XII) (CA-XII) (Tumor antigen HOM-RCC-3.1.3)	Single pass	Single pass type I membrane protein	1
Origene	SC321246	NM_022054.2	pCMV6-AC	Ampicillin	Untagged	cDNA	Q9HB14	KCNK13	KCNKD_HUMAN	Potassium channel subfamily K member 13 (Tandem pore domain halothane-inhibited potassium channel 1) (THIK-1)	Transporter	Multi pass membrane protein (4TM)	4
Origene	SC321265	NM_005727.2	pCMV6-AC	Ampicillin	Untagged	cDNA	O60635	TSPAN1	TSN1_HUMAN	Tetraspanin-1 (Tspan-1) (Tetraspan NET-1) (Tetraspanin TM4-C)	Multi pass	Multi pass membrane protein (4TM)	4
Origene	SC321273	NM_001775.2	pCMV6-AC	Ampicillin	Untagged	cDNA	P28907	CD38	CD38_HUMAN	ADP-ribosyl cyclase/cyclic ADP-ribose hydrolase 1 (EC 3.2.2.6) (2'-phospho-ADP-ribosyl cyclase) (2'-phospho-ADP-ribosyl cyclase/2'-phospho-cyclic-ADP-ribose transferase) (EC 2.4.99.20) (2'-phospho-cyclic-ADP-ribose transferase) (ADP-ribosyl cyclase 1) (ADPRC 1) (Cyclic ADP-ribose hydrolase 1) (cADPr hydrolase 1) (T10) (CD antigen CD38)	Single pass	Single pass type II membrane protein	1
Origene	SC321351	NM_002996.3	pCMV6-AC	Ampicillin	Untagged	cDNA	P78423	CX3CL1	X3CL1_HUMAN	Fractalkine (C-X3-C motif chemokine 1) (CX3C membrane-anchored chemokine) (Neurotactin) (Small-inducible cytokine D1) [Cleaved into: Processed fractalkine]	Single pass	Single pass type I membrane protein	1
Geneocopia	EX-H2122-M02	NM_031913.3	pEZ-M02	Ampicillin	Untagged	ORF	A0FGR9	ESYT3	ESYT3_HUMAN	Extended synaptotagmin-3 (E-Syt3) (Chr3Syt)	Multi pass	Multi pass membrane protein (2TM)	2
Geneocopia	EX-Z1373-M02	BC110607.0	pEZ-M02	Ampicillin	Untagged	ORF	O15197	EPHB6	EPHB6_HUMAN	Ephrin type-B receptor 6 (HEP) (Tyrosine-protein kinase-defective receptor EPH-6)	Receptor tyrosine kinase family	Single pass type I membrane protein	1
Geneocopia	EX-E3098-M02	NM_001178015.1	pEZ-M02	Ampicillin	Untagged	ORF	Q6U841	SLC4A10	S4A10_HUMAN	Sodium-driven chloride bicarbonate exchanger (Solute carrier family 4 member 10)	Transporter	Multi pass membrane protein (12TM)	12
Geneocopia	EX-H1408-M02	NM_001001323.1	pEZ-M02	Ampicillin	Untagged	ORF	P20020	ATP2B1	AT2B1_HUMAN	Plasma membrane calcium-transporting ATPase 1 (PMCA1) (EC 3.6.3.8) (Plasma membrane calcium ATPase isoform 1) (Plasma membrane calcium pump isoform 1)	Transporter	Multi pass membrane protein (10TM)	10
Geneocopia	EX-I2083-M02	NM_000271.4	pEZ-M02	Ampicillin	Untagged	ORF	O15118	NPC1	NPC1_HUMAN	Niemann-Pick C1 protein	Multi pass	Multi pass membrane protein (13TM)	13
Geneocopia	EX-T0576-M02	NM_002977.3	pEZ-M02	Ampicillin	Untagged	ORF	Q15858	SCN9A	SCN9A_HUMAN	Sodium channel protein type 9 subunit alpha (Neuroendocrine sodium channel) (hNE-Na) (Peripheral sodium channel 1) (PN1) (Sodium channel protein type IX subunit alpha) (Voltage-gated sodium channel subunit alpha Nav1.7)	Transporter	Multi pass membrane protein (24TM)	24
Geneocopia	EX-Y5058-M02	NM_001202439.1	pEZ-M02	Ampicillin	Untagged	ORF	Q68D85	NCR3LG1	NR3L1_HUMAN	Natural cytotoxicity triggering receptor 3 ligand 1 (B7 homolog 6) (B7-H6)	Immunoglobulin superfamily	Single pass type I membrane protein	1
Geneocopia	EX-E2898-M02	NM_144633.2	pEZ-M02	Ampicillin	Untagged	ORF	Q96L42	KCNH8	KCNH8_HUMAN	Potassium voltage-gated channel subfamily H member 8 (ELK1) (hElk1) (Ether-a-go-go-like potassium channel 3) (ELK channel 3) (ELK3) (Voltage-gated potassium channel subunit Kv12.1)	Transporter	Multi pass membrane protein (6TM)	6
Geneocopia	EX-T5202-M02	NM_001258282.1	pEZ-M02	Ampicillin	Untagged	ORF	Q7L985	LINGO2	LIGO2_HUMAN	Leucine-rich repeat and immunoglobulin-like domain-containing nogo receptor-interacting protein 2 (Leucine-rich repeat neuronal protein 3) (Leucine-rich repeat neuronal protein 6C)	Immunoglobulin superfamily	Single pass type I membrane protein	1
Geneocopia	EX-A3372-M02	NM_000085.4	pEZ-M02	Ampicillin	Untagged	ORF	P51801	CLCNKB	CLCKB_HUMAN	Chloride channel protein ClC-Kb (Chloride channel Kb) (ClC-K2)	Transporter	Multi pass membrane protein (11TM)	11
Origene	SC321376	NM_006412.3	pCMV6-AC	Ampicillin	Untagged	cDNA	O15120	AGPAT2	PLCB_HUMAN	1-acyl-sn-glycerol-3-phosphate acyltransferase beta (EC 2.3.1.51) (1-acylglycerol-3-phosphate O-acyltransferase 2) (1-AGP acyltransferase 2) (1-AGPAT 2) (Lysophosphatidic acid acyltransferase beta) (LPAAT-beta)	Enzyme	Multi pass membrane protein (3TM)	3
Origene	SC321441	NM_001679.2	pCMV6-AC	Ampicillin	Untagged	cDNA	P54709	ATP1B3	AT1B3_HUMAN	Sodium/potassium-transporting ATPase subunit beta-3 (Sodium/potassium-dependent ATPase subunit beta-3) (ATPB-3) (CD antigen CD298)	Single pass	Single pass type II membrane protein	1
Origene	SC321462	NM_006404.3	pCMV6-AC	Ampicillin	Untagged	cDNA	Q9UNN8	PROCR	EPCR_HUMAN	Endothelial protein C receptor (Activated protein C receptor) (APC receptor) (Endothelial cell protein C receptor) (CD antigen CD201)	Single pass	Single pass type I membrane protein	1
Origene	SC321474	NM_001295.2	pCMV6-AC	Ampicillin	Untagged	cDNA	P32246	CCR1	CCR1_HUMAN	C-C chemokine receptor type 1 (C-C CKR-1) (CC-CKR-1) (CCR-1) (CCR1) (HM145) (LD78 receptor) (Macrophage inflammatory protein 1-alpha receptor) (MIP-1alpha-R) (RANTES-R) (CD antigen CD191)	Cytokine receptor family	G protein coupled receptor	7
Origene	SC321478	NM_019895.2	pCMV6-AC	Ampicillin	Untagged	cDNA	Q9NY35	CLDND1	CLDN1_HUMAN	Claudin domain-containing protein 1 (Membrane protein GENX-3745)	Multi pass	Multi pass membrane protein (4TM)	4
Origene	SC321494	NM_002081.1	pCMV6-AC	Ampicillin	Untagged	cDNA	P35052	GPC1	GPC1_HUMAN	Glypican-1 [Cleaved into: Secreted glypican-1]	GPI anchor	GPI anchor	0
Origene	SC321565	NM_001305.3	pCMV6-AC	Ampicillin	Untagged	cDNA	O14493	CLDN4	CLD4_HUMAN	Claudin-4 (Clostridium perfringens enterotoxin receptor) (CPE-R) (CPE-receptor) (Williams-Beuren syndrome chromosomal region 8 protein)	Junctions	Multi pass membrane protein (4TM)	4
Origene	SC321578	NM_014713.3	pCMV6-AC	Ampicillin	Untagged	cDNA	Q15012	LAPTM4A	LAP4A_HUMAN	Lysosomal-associated transmembrane protein 4A (Golgi 4-transmembrane-spanning transporter MTP)	Multi pass	Multi pass membrane protein (4TM)	4
Origene	SC321581	NM_015916.3	pCMV6-AC	Ampicillin	Untagged	cDNA	Q9HA72	CALHM2	CAHM2_HUMAN	Calcium homeostasis modulator protein 2 (Protein FAM26B)	Multi pass	Multi pass membrane protein (4TM)	4
Origene	SC321596	NM_030916.1	pCMV6-AC	Ampicillin	Untagged	cDNA	Q96NY8	PVRL4	PVRL4_HUMAN	Nectin-4 (Ig superfamily receptor LNIR) (Poliovirus receptor-related protein 4) [Cleaved into: Processed poliovirus receptor-related protein 4]	Immunoglobulin superfamily	Single pass type I membrane protein	1
Geneocopia	EX-H4498-M02	NM_002344.5	pEZ-M02	Ampicillin	Untagged	ORF	P29376	LTK	LTK_HUMAN	Leukocyte tyrosine kinase receptor (EC 2.7.10.1) (Protein tyrosine kinase 1)	Receptor tyrosine kinase family	Single pass type I membrane protein	1
Geneocopia	EX-A6403-M02	NM_003873.5	pEZ-M02	Ampicillin	Untagged	ORF	O14786	NRP1	NRP1_HUMAN	Neuropilin-1 (Vascular endothelial cell growth factor 165 receptor) (CD antigen CD304)	Single pass	Single pass type I membrane protein	1
Geneocopia	EX-H0494-M02	NM_001039960.2	pEZ-M02	Ampicillin	Untagged	ORF	Q2Y0W8	SLC4A8	S4A8_HUMAN	Electroneutral sodium bicarbonate exchanger 1 (Electroneutral Na(+)-driven Cl-HCO3 exchanger) (Solute carrier family 4 member 8) (k-NBC3)	Transporter	Multi pass membrane protein (11TM)	11
Geneocopia	EX-Z6777-M02	NM_001142864.2	pEZ-M02	Ampicillin	Untagged	ORF	Q92508	PIEZO1	PIEZ1_HUMAN	Piezo-type mechanosensitive ion channel component 1 (Membrane protein induced by beta-amyloid treatment) (Mib) (Protein FAM38A)	Multi pass	Multi pass membrane protein (29TM)	29
Geneocopia	EX-H0658-M02	NM_015482.1	pEZ-M02	Ampicillin	Untagged	ORF	A1A5C7	SLC22A23	S22AN_HUMAN	Solute carrier family 22 member 23	Transporter	Multi pass membrane protein (10TM)	10
Geneocopia	EX-Z7652-M02	NM_006983.1	pEZ-M02	Ampicillin	Untagged	ORF	O75900	MMP23A	MMP23_HUMAN	Matrix metalloproteinase-23	Peptidase	Single pass type II membrane protein	1
Geneocopia	EX-A1307-M02	AF262016.2	pEZ-M02	Ampicillin	Untagged	ORF	P08913	ADRA2A	ADA2A_HUMAN	Alpha-2A adrenergic receptor (Alpha-2 adrenergic receptor subtype C10) (Alpha-2A adrenoreceptor) (Alpha-2A adrenoceptor) (Alpha-2AAR)	G protein coupled receptor	Multi pass membrane protein (7TM)	7
Geneocopia	EX-E0436-M02	NM_001199260.1	pEZ-M02	Ampicillin	Untagged	ORF	Q8NFQ8	TOR1AIP2	TOIP2_HUMAN	Torsin-1A-interacting protein 2 (Lumenal domain-like LAP1)	Single pass	Single pass membrane protein	1
Geneocopia	EX-I0835-M02	NM_006517.4	pEZ-M02	Ampicillin	Untagged	ORF	P36021	SLC16A2	MOT8_HUMAN	Monocarboxylate transporter 8 (MCT 8) (Monocarboxylate transporter 7) (MCT 7) (Solute carrier family 16 member 2) (X-linked PEST-containing transporter)	Transporter	Multi pass membrane protein (12TM)	12
Geneocopia	EX-T3576-M02	NM_053003.2	pEZ-M02	Ampicillin	Untagged	ORF	Q96PQ1	SIGLEC12	SIG12_HUMAN	Sialic acid-binding Ig-like lectin 12 (Siglec-12) (Sialic acid-binding Ig-like lectin-like 1) (Siglec-L1)	Immunoglobulin superfamily	Single pass type I membrane protein	1
Origene	SC321615	NM_182614.2	pCMV6-AC	Ampicillin	Untagged	cDNA	Q8WV15	TMEM255B	T255B_HUMAN	Transmembrane protein 255B (Protein FAM70B)	Multi pass	Multi pass membrane protein (4TM)	4
Origene	SC321621	NM_020895.2	pCMV6-AC	Ampicillin	Untagged	cDNA	Q96CP6	GRAMD1A	GRM1A_HUMAN	GRAM domain-containing protein 1A	Single pass	Single pass membrane protein	1
Origene	SC321630	NM_002951.2	pCMV6-AC	Ampicillin	Untagged	cDNA	P04844	RPN2	RPN2_HUMAN	Dolichyl-diphosphooligosaccharide--protein glycosyltransferase subunit 2 (EC 2.4.99.18) (Dolichyl-diphosphooligosaccharide--protein glycosyltransferase 63 kDa subunit) (RIBIIR) (Ribophorin II) (RPN-II) (Ribophorin-2)	Multi pass	Multi pass membrane protein (3TM)	3
Origene	SC321664	NM_021101.3	pCMV6-AC	Ampicillin	Untagged	cDNA	O95832	CLDN1	CLD1_HUMAN	Claudin-1 (Senescence-associated epithelial membrane protein)	Junctions	Multi pass membrane protein (4TM)	4
Origene	SC321666	NM_001005752.1	pCMV6-AC	Ampicillin	Untagged	cDNA	O75712	GJB3	CXB3_HUMAN	Gap junction beta-3 protein (Connexin-31) (Cx31)	Junctions	Multi pass membrane protein (4TM)	4
Origene	SC321701	NM_002287.3	pCMV6-AC	Ampicillin	Untagged	cDNA	Q6GTX8	LAIR1	LAIR1_HUMAN	Leukocyte-associated immunoglobulin-like receptor 1 (LAIR-1) (hLAIR1) (CD antigen CD305)	Immunoglobulin superfamily	Single pass type I membrane protein	1
Origene	SC321735	NM_001048164.1	pCMV6-AC	Ampicillin	Untagged	cDNA	Q8WY07	SLC7A3	CTR3_HUMAN	Cationic amino acid transporter 3 (CAT-3) (CAT3) (Cationic amino acid transporter y+) (Solute carrier family 7 member 3)	Transporter	Multi pass membrane protein (14TM)	14
Origene	SC321737	NM_001038603.1	pCMV6-AC	Ampicillin	Untagged	cDNA	Q8N4S9	MARVELD2	MALD2_HUMAN	MARVEL domain-containing protein 2 (Tricellulin)	Multi pass	Multi pass membrane protein (6TM)	6
Origene	SC321747	NM_032148.2	pCMV6-AC	Ampicillin	Untagged	cDNA	Q96JW4	SLC41A2	S41A2_HUMAN	Solute carrier family 41 member 2	Transporter	Multi pass membrane protein (11TM)	11
Origene	SC321749	NM_003608.2	pCMV6-AC	Ampicillin	Untagged	cDNA	Q8IYL9	GPR65	PSYR_HUMAN	Psychosine receptor (G-protein coupled receptor 65) (T-cell death-associated gene 8 protein)	G protein coupled receptor	Multi pass membrane protein (7TM)	7
Geneocopia	EX-Y3201-M02	NM_020737.1	pEZ-M02	Ampicillin	Untagged	ORF	Q9ULH4	LRFN2	LRFN2_HUMAN	Leucine-rich repeat and fibronectin type-III domain-containing protein 2 (Synaptic adhesion-like molecule 1)	Immunoglobulin superfamily	Single pass type I membrane protein	1
Geneocopia	EX-A3763-M02	NM_001944.2	pEZ-M02	Ampicillin	Untagged	ORF	P32926	DSG3	DSG3_HUMAN	Desmoglein-3 (130 kDa pemphigus vulgaris antigen) (PVA) (Cadherin family member 6)	Cadherin family	Single pass type I membrane protein	1
Geneocopia	EX-H0179-M02	NM_005353.2	pEZ-M02	Ampicillin	Untagged	ORF	Q13349	ITGAD	ITAD_HUMAN	Integrin alpha-D (ADB2) (CD11 antigen-like family member D) (Leukointegrin alpha D) (CD antigen CD11d)	Integrin family	Single pass membrane protein	1
Geneocopia	EX-T3386-M02	AY028700.1	pEZ-M02	Ampicillin	Untagged	ORF	Q96LD1	SGCZ	SGCZ_HUMAN	Zeta-sarcoglycan (Zeta-SG) (ZSG1)	Single pass	Single pass type II membrane protein	1
Geneocopia	EX-H0331-M02	NM_025250.2	pEZ-M02	Ampicillin	Untagged	ORF	Q9C0H2	TTYH3	TTYH3_HUMAN	Protein tweety homolog 3 (hTTY3)	Multi pass	Multi pass membrane protein (5TM)	5
Geneocopia	EX-A3306-M02	NM_022042.2	pEZ-M02	Ampicillin	Untagged	ORF	Q9H2B4	SLC26A1	S26A1_HUMAN	Sulfate anion transporter 1 (SAT-1) (Solute carrier family 26 member 1)	Transporter	Multi pass membrane protein (9TM)	9
Geneocopia	EX-Y5062-M02	NM_001012279.2	pEZ-M02	Ampicillin	Untagged	ORF	Q5TF21	SOGA3	SOGA3_HUMAN	Protein SOGA3	Single pass	Single pass membrane protein	1
Geneocopia	EX-E1133-M02	NM_198722.2	pEZ-M02	Ampicillin	Untagged	ORF	Q86WK7	AMIGO3	AMGO3_HUMAN	Amphoterin-induced protein 3 (AMIGO-3) (Alivin-3)	Immunoglobulin superfamily	Single pass type I membrane protein	1
Geneocopia	EX-Z1167-M02	BC114928.1	pEZ-M02	Ampicillin	Untagged	ORF	Q9BYE2	TMPRSS13	TMPSD_HUMAN	Transmembrane protease serine 13 (EC 3.4.21.-) (Membrane-type mosaic serine protease) (Mosaic serine protease)	Peptidase	Single pass type II membrane protein	1
Geneocopia	EX-Y2126-M02	NM_001130136.1	pEZ-M02	Ampicillin	Untagged	ORF	Q6UXK2	ISLR2	ISLR2_HUMAN	Immunoglobulin superfamily containing leucine-rich repeat protein 2 (Leucine-rich repeat domain and immunoglobulin domain-containing axon extension protein)	Immunoglobulin superfamily	Single pass membrane protein	1
Origene	SC321759	NM_000043.3	pCMV6-AC	Ampicillin	Untagged	cDNA	P25445	FAS	TNR6_HUMAN	Tumor necrosis factor receptor superfamily member 6 (Apo-1 antigen) (Apoptosis-mediating surface antigen FAS) (FASLG receptor) (CD antigen CD95)	Cytokine receptor family	Single pass membrane protein	1
Origene	SC321779	NM_001782.1	pCMV6-AC	Ampicillin	Untagged	cDNA	P21854	CD72	CD72_HUMAN	B-cell differentiation antigen CD72 (Lyb-2) (CD antigen CD72)	Single pass	Single pass type II membrane protein	1
Origene	SC321782	NM_016594.1	pCMV6-AC	Ampicillin	Untagged	cDNA	Q9NYL4	FKBP11	FKB11_HUMAN	Peptidyl-prolyl cis-trans isomerase FKBP11 (PPIase FKBP11) (EC 5.2.1.8) (19 kDa FK506-binding protein) (19 kDa FKBP) (FKBP-19) (FK506-binding protein 11) (FKBP-11) (Rotamase)	Enzyme	Single pass membrane protein	1
Origene	SC321785	NM_006564.1	pCMV6-AC	Ampicillin	Untagged	cDNA	O00574	CXCR6	CXCR6_HUMAN	C-X-C chemokine receptor type 6 (CXC-R6) (CXCR-6) (CDw186) (G-protein coupled receptor STRL33) (G-protein coupled receptor bonzo) (CD antigen CD186)	Cytokine receptor family	G protein coupled receptor	7
Origene	SC321803	NM_003830.1	pCMV6-AC	Ampicillin	Untagged	cDNA	O15389	SIGLEC5	SIGL5_HUMAN	Sialic acid-binding Ig-like lectin 5 (Siglec-5) (CD33 antigen-like 2) (Obesity-binding protein 2) (OB-BP2) (OB-binding protein 2) (CD antigen CD170)	Immunoglobulin superfamily	Single pass type I membrane protein	1
Origene	SC321816	NM_198563.1	pCMV6-AC	Ampicillin	Untagged	cDNA	Q86TL2	TMEM110	TM110_HUMAN	Transmembrane protein 110	Multi pass	Multi pass membrane protein (5TM)	5
Origene	SC321835	NM_014266.3	pCMV6-AC	Ampicillin	Untagged	cDNA	Q9UBK5	HCST	HCST_HUMAN	Hematopoietic cell signal transducer (DNAX-activation protein 10) (Membrane protein DAP10) (Transmembrane adapter protein KAP10)	Other	Single pass type I membrane protein	1
Origene	SC321879	NM_005292.2	pCMV6-AC	Ampicillin	Untagged	cDNA	Q14330	GPR18	GPR18_HUMAN	N-arachidonyl glycine receptor (NAGly receptor) (G-protein coupled receptor 18)	G protein coupled receptor	Multi pass membrane protein (7TM)	7
Origene	SC321881	NM_031310.1	pCMV6-AC	Ampicillin	Untagged	cDNA	Q9BX97	PLVAP	PLVAP_HUMAN	Plasmalemma vesicle-associated protein (Fenestrated endothelial-linked structure protein) (Plasmalemma vesicle protein 1) (PV-1)	Single pass	Single pass type II membrane protein	1
Origene	SC321885	NM_013440.3	pCMV6-AC	Ampicillin	Untagged	cDNA	Q9UKJ0	PILRB	PILRB_HUMAN	Paired immunoglobulin-like type 2 receptor beta (Activating receptor PILR-beta) (Cell surface receptor FDFACT)	Immunoglobulin superfamily	Single pass type I membrane protein	1
Geneocopia	EX-I3754-M02	NM_018924.4	pEZ-M02	Ampicillin	Untagged	ORF	Q9Y5G1	PCDHGB3	PCDGF_HUMAN	Protocadherin gamma-B3 (PCDH-gamma-B3)	Cadherin family	Single pass type I membrane protein	1
Geneocopia	EX-H2247-M02	NM_138297.4	pEZ-M02	Ampicillin	Untagged	ORF	Q99102	MUC4	MUC4_HUMAN	Mucin-4 (MUC-4) (Ascites sialoglycoprotein) (ASGP) (Pancreatic adenocarcinoma mucin) (Testis mucin) (Tracheobronchial mucin) [Cleaved into: Mucin-4 alpha chain (Ascites sialoglycoprotein 1) (ASGP-1); Mucin-4 beta chain (Ascites sialoglycoprotein 2) (ASGP-2)]	Single pass	Single pass membrane protein	1
Geneocopia	EX-W0076-M02	NM_015613.2	pEZ-M02	Ampicillin	Untagged	ORF	Q9P2V4	LRIT1	LRIT1_HUMAN	Leucine-rich repeat, immunoglobulin-like domain and transmembrane domain-containing protein 1 (Leucine-rich repeat-containing protein 21) (Photoreceptor-associated LRR superfamily protein) (Retina-specific protein PAL)	Immunoglobulin superfamily	Single pass type I membrane protein	1
Geneocopia	EX-T0770-M02	NM_018933.2	pEZ-M02	Ampicillin	Untagged	ORF	Q9Y5F0	PCDHB13	PCDBD_HUMAN	Protocadherin beta-13 (PCDH-beta-13)	Cadherin family	Single pass type I membrane protein	1
Geneocopia	EX-Y2474-M02	NM_203376.1	pEZ-M02	Ampicillin	Untagged	ORF	Q6P7N7	TMEM81	TMM81_HUMAN	Transmembrane protein 81	Immunoglobulin superfamily	Single pass type I membrane protein	1
Geneocopia	EX-E3209-M02	BC156304.1	pEZ-M02	Ampicillin	Untagged	ORF	Q96PZ7	CSMD1	CSMD1_HUMAN	CUB and sushi domain-containing protein 1 (CUB and sushi multiple domains protein 1)	Single pass	Single pass type I membrane protein	1
Geneocopia	EX-Y2009-M02	EU332832.1	pEZ-M02	Ampicillin	Untagged	ORF	P08588	ADRB1	ADRB1_HUMAN	Beta-1 adrenergic receptor (Beta-1 adrenoreceptor) (Beta-1 adrenoceptor)	G protein coupled receptor	Multi pass membrane protein (7TM)	7
Origene	SC319047	NM_003627.4	pCMV6-AC	Ampicillin	Untagged	cDNA	O75387	SLC43A1	LAT3_HUMAN	Large neutral amino acids transporter small subunit 3 (L-type amino acid transporter 3) (Prostate cancer overexpressed gene 1 protein) (Solute carrier family 43 member 1)	Transporter	Multi pass membrane protein (12TM)	12
Origene	SC319238	NM_001296.3	pCMV6-AC	Ampicillin	Untagged	cDNA	O00590	ACKR2	ACKR2_HUMAN	Atypical chemokine receptor 2 (C-C chemokine receptor D6) (Chemokine receptor CCR-10) (Chemokine receptor CCR-9) (Chemokine-binding protein 2) (Chemokine-binding protein D6)	Cytokine receptor family	G protein coupled receptor	7
Origene	SC319081	NM_007047.3	pCMV6-AC	Ampicillin	Untagged	cDNA	P78410	BTN3A2	BT3A2_HUMAN	Butyrophilin subfamily 3 member A2	Immunoglobulin superfamily	Single pass type I membrane protein	1
Origene	SC321912	NM_173343.1	pCMV6-AC	Ampicillin	Untagged	cDNA	P27930	IL1R2	IL1R2_HUMAN	Interleukin-1 receptor type 2 (IL-1R-2) (IL-1RT-2) (IL-1RT2) (CD121 antigen-like family member B) (CDw121b) (IL-1 type II receptor) (Interleukin-1 receptor beta) (IL-1R-beta) (Interleukin-1 receptor type II) (CD antigen CD121b) [Cleaved into: Interleukin-1 receptor type 2, membrane form (mIL-1R2) (mIL-1RII); Interleukin-1 receptor type 2, soluble form (sIL-1R2) (sIL-1RII)]	Cytokine receptor family	Single pass membrane protein	1
Origene	SC321920	NM_003810.2	pCMV6-AC	Ampicillin	Untagged	cDNA	P50591	TNFSF10	TNF10_HUMAN	Tumor necrosis factor ligand superfamily member 10 (Apo-2 ligand) (Apo-2L) (TNF-related apoptosis-inducing ligand) (Protein TRAIL) (CD antigen CD253)	Ligand	Single pass type II membrane protein	1
Origene	SC321927	NM_182547.2	pCMV6-AC	Ampicillin	Untagged	cDNA	Q7Z7H5	TMED4	TMED4_HUMAN	Transmembrane emp24 domain-containing protein 4 (Endoplasmic reticulum stress-response protein 25) (ERS25) (GMP25iso) (Putative NF-kappa-B-activating protein 156) (p24 family protein alpha-3) (p24alpha3)	Single pass	Single pass type I membrane protein	1
Origene	SC321936	NM_145256.2	pCMV6-AC	Ampicillin	Untagged	cDNA	Q8N386	LRRC25	LRC25_HUMAN	Leucine-rich repeat-containing protein 25 (Monocyte and plasmacytoid-activated protein)	Single pass	Single pass type I membrane protein	1
Origene	SC321960	NM_018375.2	pCMV6-AC	Ampicillin	Untagged	cDNA	Q9NUM3	SLC39A9	S39A9_HUMAN	Zinc transporter ZIP9 (Solute carrier family 39 member 9) (Zrt- and Irt-like protein 9) (ZIP-9)	Transporter	Multi pass membrane protein (8TM)	8
Origene	SC321976	NM_138959.2	pCMV6-AC	Ampicillin	Untagged	cDNA	Q8TAA9	VANGL1	VANG1_HUMAN	Vang-like protein 1 (Loop-tail protein 2 homolog) (LPP2) (Strabismus 2) (Van Gogh-like protein 1)	Multi pass	Multi pass membrane protein (4TM)	4
Origene	SC321988	NM_001005738.1	pCMV6-AC	Ampicillin	Untagged	cDNA	P25090	FPR2	FPR2_HUMAN	N-formyl peptide receptor 2 (FMLP-related receptor I) (FMLP-R-I) (Formyl peptide receptor-like 1) (HM63) (Lipoxin A4 receptor) (LXA4 receptor) (RFP)	G protein coupled receptor	Multi pass membrane protein (7TM)	7
Origene	SC322005	NM_016382.2	pCMV6-AC	Ampicillin	Untagged	cDNA	Q9BZW8	CD244	CD244_HUMAN	Natural killer cell receptor 2B4 (NK cell activation-inducing ligand) (NAIL) (NK cell type I receptor protein 2B4) (NKR2B4) (h2B4) (SLAM family member 4) (SLAMF4) (Signaling lymphocytic activation molecule 4) (CD antigen CD244)	Immunoglobulin superfamily	Single pass type I membrane protein	1
Origene	SC322017	NM_002101.3	pCMV6-AC	Ampicillin	Untagged	cDNA	P04921	GYPC	GLPC_HUMAN	Glycophorin-C (Glycoconnectin) (Glycophorin-D) (GPD) (Glycoprotein beta) (PAS-2') (Sialoglycoprotein D) (CD antigen CD236)	Single pass	Single pass type III membrane protein	1
Origene	SC322021	NM_002060.2	pCMV6-AC	Ampicillin	Untagged	cDNA	P35212	GJA4	CXA4_HUMAN	Gap junction alpha-4 protein (Connexin-37) (Cx37)	Junctions	Multi pass membrane protein (4TM)	4
Origene	SC319287	NM_018969.3	pCMV6-AC	Ampicillin	Untagged	cDNA	Q9NS66	GPR173	GP173_HUMAN	Probable G-protein coupled receptor 173 (Super conserved receptor expressed in brain 3)	G protein coupled receptor	Multi pass membrane protein (7TM)	7
Origene	SC319103	NM_018641.3	pCMV6-AC	Ampicillin	Untagged	cDNA	Q9NRB3	CHST12	CHSTC_HUMAN	Carbohydrate sulfotransferase 12 (EC 2.8.2.5) (Chondroitin 4-O-sulfotransferase 2) (Chondroitin 4-sulfotransferase 2) (C4ST-2) (C4ST2) (Sulfotransferase Hlo)	Single pass	Single pass type II membrane protein	1
Origene	SC319306	NM_024944.2	pCMV6-AC	Ampicillin	Untagged	cDNA	Q9H9P2	CHODL	CHODL_HUMAN	Chondrolectin (Transmembrane protein MT75)	Single pass	Single pass type I membrane protein	1
Origene	SC319120	NM_181657.1	pCMV6-AC	Ampicillin	Untagged	cDNA	Q15722	LTB4R	LT4R1_HUMAN	Leukotriene B4 receptor 1 (LTB4-R 1) (LTB4-R1) (Chemoattractant receptor-like 1) (G-protein coupled receptor 16) (P2Y purinoceptor 7) (P2Y7)	G protein coupled receptor	Multi pass membrane protein (7TM)	7
Origene	SC319373	NM_016579.2	pCMV6-AC	Ampicillin	Untagged	cDNA	Q9NPF0	CD320	CD320_HUMAN	CD320 antigen (8D6 antigen) (FDC-signaling molecule 8D6) (FDC-SM-8D6) (Transcobalamin receptor) (TCblR) (CD antigen CD320)	Single pass	Single pass type I membrane protein	1
Origene	SC319176	NM_018252.1	pCMV6-AC	Ampicillin	Untagged	cDNA	Q9H813	TMEM206	TM206_HUMAN	Transmembrane protein 206	Multi pass	Multi pass membrane protein (2TM)	2
Origene	SC319390	NM_012306.2	pCMV6-AC	Ampicillin	Untagged	cDNA	Q9BWQ8	FAIM2	LFG2_HUMAN	Protein lifeguard 2 (Fas apoptotic inhibitory molecule 2) (Neural membrane protein 35) (Transmembrane BAX inhibitor motif-containing protein 2)	Multi pass	Multi pass membrane protein (7TM)	7
Origene	SC319231	NM_033409.2	pCMV6-AC	Ampicillin	Untagged	cDNA	Q9NQ40	SLC52A3	S52A3_HUMAN	Solute carrier family 52, riboflavin transporter, member 3 (Riboflavin transporter 2) (hRFT2)	Multi pass	Multi pass membrane protein (11TM)	11
Origene	SC319402	NM_001677.3	pCMV6-AC	Ampicillin	Untagged	cDNA	P05026	ATP1B1	AT1B1_HUMAN	Sodium/potassium-transporting ATPase subunit beta-1 (Sodium/potassium-dependent ATPase subunit beta-1)	Single pass	Single pass type II membrane protein	1
Origene	SC319051	NM_017510.4	pCMV6-AC	Ampicillin	Untagged	cDNA	Q9BVK6	TMED9	TMED9_HUMAN	Transmembrane emp24 domain-containing protein 9 (GMP25) (Glycoprotein 25L2) (p24 family protein alpha-2) (p24alpha2) (p25)	Multi pass	Multi pass membrane protein (2TM)	2
Origene	SC322029	NM_020982.2	pCMV6-AC	Ampicillin	Untagged	cDNA	O95484	CLDN9	CLD9_HUMAN	Claudin-9	Junctions	Multi pass membrane protein (4TM)	4
Origene	SC322054	NM_023932.2	pCMV6-AC	Ampicillin	Untagged	cDNA	Q6UY11	DLK2	DLK2_HUMAN	Protein delta homolog 2 (DLK-2) (Epidermal growth factor-like protein 9) (EGF-like protein 9)	Single pass	Single pass type I membrane protein	1
Origene	SC322063	NM_017455.2	pCMV6-AC	Ampicillin	Untagged	cDNA	Q9Y639	NPTN	NPTN_HUMAN	Neuroplastin (Stromal cell-derived receptor 1) (SDR-1)	Immunoglobulin superfamily	Single pass type I membrane protein	1
Origene	SC322066	NM_022003.1	pCMV6-AC	Ampicillin	Untagged	cDNA	Q9H0Q3	FXYD6	FXYD6_HUMAN	FXYD domain-containing ion transport regulator 6 (Phosphohippolin)	Single pass	Single pass type I membrane protein	1
Origene	SC322073	NM_198149.1	pCMV6-AC	Ampicillin	Untagged	cDNA	Q96DD7	SHISA4	SHSA4_HUMAN	Protein shisa-4 (Transmembrane protein 58)	Single pass	Single pass type I membrane protein	1
Origene	SC322076	NM_001024678.2	pCMV6-AC	Ampicillin	Untagged	cDNA	Q50LG9	LRRC24	LRC24_HUMAN	Leucine-rich repeat-containing protein 24	Immunoglobulin superfamily	Single pass type I membrane protein	1
Origene	SC322093	NM_000665.3	pCMV6-AC	Ampicillin	Untagged	cDNA	P22303	ACHE	ACES_HUMAN	Acetylcholinesterase (AChE) (EC 3.1.1.7)	GPI anchor	GPI anchor	0
Origene	SC322124	NM_018368.2	pCMV6-AC	Ampicillin	Untagged	cDNA	Q9NUN5	LMBRD1	LMBD1_HUMAN	Probable lysosomal cobalamin transporter (HDAg-L-interacting protein NESI) (LMBR1 domain-containing protein 1) (Nuclear export signal-interacting protein)	Multi pass	Multi pass membrane protein (9TM)	9
Origene	SC322226	NM_000574.2	pCMV6-AC	Ampicillin	Untagged	cDNA	P08174	CD55	DAF_HUMAN	Complement decay-accelerating factor (CD antigen CD55)	GPI anchor	GPI anchor	0
Origene	SC322234	NM_001338.3	pCMV6-AC	Ampicillin	Untagged	cDNA	P78310	CXADR	CXAR_HUMAN	Coxsackievirus and adenovirus receptor (CAR) (hCAR) (CVB3-binding protein) (Coxsackievirus B-adenovirus receptor) (HCVADR)	Immunoglobulin superfamily	Single pass type I membrane protein	1
Origene	SC319241	NM_005981.3	pCMV6-AC	Ampicillin	Untagged	cDNA	Q12999	TSPAN31	TSN31_HUMAN	Tetraspanin-31 (Tspan-31) (Sarcoma-amplified sequence)	Multi pass	Multi pass membrane protein (4TM)	4
Origene	SC319092	NM_002659.2	pCMV6-AC	Ampicillin	Untagged	cDNA	Q03405	PLAUR	UPAR_HUMAN	Urokinase plasminogen activator surface receptor (U-PAR) (uPAR) (Monocyte activation antigen Mo3) (CD antigen CD87)	GPI anchor	GPI anchor	0
Origene	SC319292	NM_152296.3	pCMV6-AC	Ampicillin	Untagged	cDNA	P13637	ATP1A3	AT1A3_HUMAN	Sodium/potassium-transporting ATPase subunit alpha-3 (Na(+)/K(+) ATPase alpha-3 subunit) (EC 3.6.3.9) (Na(+)/K(+) ATPase alpha(III) subunit) (Sodium pump subunit alpha-3)	Transporter	Multi pass membrane protein (8TM)	8
Origene	SC319106	NM_024600.2	pCMV6-AC	Ampicillin	Untagged	cDNA	Q9BSN7	TMEM204	TM204_HUMAN	Transmembrane protein 204 (Claudin-like protein 24)	Multi pass	Multi pass membrane protein (4TM)	4
Origene	SC319316	NM_032181.1	pCMV6-AC	Ampicillin	Untagged	cDNA	Q9H8M9	EVA1A	EVA1A_HUMAN	Protein eva-1 homolog A (Protein FAM176A) (Transmembrane protein 166)	Single pass	Single pass type I membrane protein	1
Origene	SC319121	NM_003144.2	pCMV6-AC	Ampicillin	Untagged	cDNA	P43307	SSR1	SSRA_HUMAN	Translocon-associated protein subunit alpha (TRAP-alpha) (Signal sequence receptor subunit alpha) (SSR-alpha)	Single pass	Single pass type I membrane protein	1
Origene	SC319381	NM_020533.1	pCMV6-AC	Ampicillin	Untagged	cDNA	Q9GZU1	MCOLN1	MCLN1_HUMAN	Mucolipin-1 (MG-2) (Mucolipidin)	Multi pass	Multi pass membrane protein (6TM)	6
Origene	SC319227	NM_181836.3	pCMV6-AC	Ampicillin	Untagged	cDNA	Q9Y3B3	TMED7	TMED7_HUMAN	Transmembrane emp24 domain-containing protein 7 (p24 family protein gamma-3) (p24gamma3) (p27)	Single pass	Single pass type I membrane protein	1
Origene	SC319400	NM_003080.2	pCMV6-AC	Ampicillin	Untagged	cDNA	O60906	SMPD2	NSMA_HUMAN	Sphingomyelin phosphodiesterase 2 (EC 3.1.4.12) (Lyso-platelet-activating factor-phospholipase C) (Lyso-PAF-PLC) (Neutral sphingomyelinase) (N-SMase) (nSMase)	Multi pass	Multi pass membrane protein (2TM)	2
Origene	SC319235	NM_014730.2	pCMV6-AC	Ampicillin	Untagged	cDNA	Q14165	MLEC	MLEC_HUMAN	Malectin	Single pass	Single pass type I membrane protein	1
Origene	SC322253	NM_001736.3	pCMV6-AC	Ampicillin	Untagged	cDNA	P21730	C5AR1	C5AR1_HUMAN	C5a anaphylatoxin chemotactic receptor 1 (C5a anaphylatoxin chemotactic receptor) (C5a-R) (C5aR) (CD antigen CD88)	G protein coupled receptor	Multi pass membrane protein (7TM)	7
Origene	SC322265	NM_052880.3	pCMV6-AC	Ampicillin	Untagged	cDNA	Q96FE7	PIK3IP1	P3IP1_HUMAN	Phosphoinositide-3-kinase-interacting protein 1 (Kringle domain-containing protein HGFL)	Single pass	Single pass type I membrane protein	1
Origene	SC322287	NM_145015.2	pCMV6-AC	Ampicillin	Untagged	cDNA	Q96AM1	MRGPRF	MRGRF_HUMAN	Mas-related G-protein coupled receptor member F (Mas-related gene F protein) (G-protein coupled receptor 140) (G-protein coupled receptor 168)	G protein coupled receptor	Multi pass membrane protein (7TM)	7
Origene	SC322294	NM_022153.1	pCMV6-AC	Ampicillin	Untagged	cDNA	Q9H7M9	C10orf54	GI24_HUMAN	Platelet receptor Gi24 (Stress-induced secreted protein-1) (Sisp-1)	Immunoglobulin superfamily	Single pass type I membrane protein	1
Origene	SC322296	NM_138391.4	pCMV6-AC	Ampicillin	Untagged	cDNA	Q8IXX5	TMEM183A	T183A_HUMAN	Transmembrane protein 183A	Single pass	Single pass membrane protein	1
Origene	SC322322	NM_021102.2	pCMV6-AC	Ampicillin	Untagged	cDNA	O43291	SPINT2	SPIT2_HUMAN	Kunitz-type protease inhibitor 2 (Hepatocyte growth factor activator inhibitor type 2) (HAI-2) (Placental bikunin)	Single pass	Single pass type I membrane protein	1
Origene	SC322331	NM_002354.1	pCMV6-AC	Ampicillin	Untagged	cDNA	P16422	EPCAM	EPCAM_HUMAN	Epithelial cell adhesion molecule (Ep-CAM) (Adenocarcinoma-associated antigen) (Cell surface glycoprotein Trop-1) (Epithelial cell surface antigen) (Epithelial glycoprotein) (EGP) (Epithelial glycoprotein 314) (EGP314) (hEGP314) (KS 1/4 antigen) (KSA) (Major gastrointestinal tumor-associated protein GA733-2) (Tumor-associated calcium signal transducer 1) (CD antigen CD326)	Immunoglobulin superfamily	Single pass type I membrane protein	1
Origene	SC322344	NM_006405.5	pCMV6-AC	Ampicillin	Untagged	cDNA	O15321	TM9SF1	TM9S1_HUMAN	Transmembrane 9 superfamily member 1 (MP70 protein family member) (hMP70)	Multi pass	Multi pass membrane protein (9TM)	9
Origene	SC322363	NM_021999.2	pCMV6-AC	Ampicillin	Untagged	cDNA	Q9Y287	ITM2B	ITM2B_HUMAN	Integral membrane protein 2B (Immature BRI2) (imBRI2) (Protein E25B) (Transmembrane protein BRI) (Bri) [Cleaved into: BRI2, membrane form (Mature BRI2) (mBRI2); BRI2 intracellular domain (BRI2 ICD); BRI2C, soluble form; Bri23 peptide (Bri2-23) (ABri23) (C-terminal peptide) (P23 peptide)]	Single pass	Single pass type II membrane protein	1
Origene	SC322367	NM_015937.3	pCMV6-AC	Ampicillin	Untagged	cDNA	Q969N2	PIGT	PIGT_HUMAN	GPI transamidase component PIG-T (Phosphatidylinositol-glycan biosynthesis class T protein)	Single pass	Single pass type I membrane protein	1
Origene	SC319416	NM_004512.3	pCMV6-AC	Ampicillin	Untagged	cDNA	Q14626	IL11RA	I11RA_HUMAN	Interleukin-11 receptor subunit alpha (IL-11 receptor subunit alpha) (IL-11R subunit alpha) (IL-11R-alpha) (IL-11RA)	Cytokine receptor family	Single pass type I membrane protein	1
Origene	SC319418	NM_176875.2	pCMV6-AC	Ampicillin	Untagged	cDNA	P32239	CCKBR	GASR_HUMAN	Gastrin/cholecystokinin type B receptor (CCK-B receptor) (CCK-BR) (Cholecystokinin-2 receptor) (CCK2-R)	G protein coupled receptor	Multi pass membrane protein (7TM)	7
Origene	SC319464	NM_021805.1	pCMV6-AC	Ampicillin	Untagged	cDNA	Q6IA17	SIGIRR	SIGIR_HUMAN	Single Ig IL-1-related receptor (Single Ig IL-1R-related molecule) (Single immunoglobulin domain-containing IL1R-related protein) (Toll/interleukin-1 receptor 8) (TIR8)	Cytokine receptor family	Single pass membrane protein	1
Origene	SC319489	NM_024715.3	pCMV6-AC	Ampicillin	Untagged	cDNA	Q96J42	TXNDC15	TXD15_HUMAN	Thioredoxin domain-containing protein 15	Single pass	Single pass type I membrane protein	1
Origene	SC319497	NM_004173.2	pCMV6-AC	Ampicillin	Untagged	cDNA	O43246	SLC7A4	CTR4_HUMAN	Cationic amino acid transporter 4 (CAT-4) (CAT4) (Solute carrier family 7 member 4)	Transporter	Multi pass membrane protein (13TM)	13
Origene	SC319525	NM_006816.1	pCMV6-AC	Ampicillin	Untagged	cDNA	Q12907	LMAN2	LMAN2_HUMAN	Vesicular integral-membrane protein VIP36 (Glycoprotein GP36b) (Lectin mannose-binding 2) (Vesicular integral-membrane protein 36) (VIP36)	Single pass	Single pass type I membrane protein	1
Origene	SC319526	NM_001306.2	pCMV6-AC	Ampicillin	Untagged	cDNA	O15551	CLDN3	CLD3_HUMAN	Claudin-3 (Clostridium perfringens enterotoxin receptor 2) (CPE-R 2) (CPE-receptor 2) (Rat ventral prostate.1 protein homolog) (hRVP1)	Junctions	Multi pass membrane protein (4TM)	4
Origene	SC319546	NM_000747.2	pCMV6-AC	Ampicillin	Untagged	cDNA	P11230	CHRNB1	ACHB_HUMAN	Acetylcholine receptor subunit beta	Multi pass	Multi pass membrane protein (4TM)	4
Origene	SC319560	NM_014742.2	pCMV6-AC	Ampicillin	Untagged	cDNA	Q92544	TM9SF4	TM9S4_HUMAN	Transmembrane 9 superfamily member 4	Multi pass	Multi pass membrane protein (9TM)	9
Origene	SC319563	NM_001671.2	pCMV6-AC	Ampicillin	Untagged	cDNA	P07306	ASGR1	ASGR1_HUMAN	Asialoglycoprotein receptor 1 (ASGP-R 1) (ASGPR 1) (C-type lectin domain family 4 member H1) (Hepatic lectin H1) (HL-1)	Single pass	Single pass type II membrane protein	1
Origene	SC322406	NM_004925.3	pCMV6-AC	Ampicillin	Untagged	cDNA	Q92482	AQP3	AQP3_HUMAN	Aquaporin-3 (AQP-3) (Aquaglyceroporin-3)	Multi pass	Multi pass membrane protein (6TM)	6
Origene	SC322407	NM_005506.2	pCMV6-AC	Ampicillin	Untagged	cDNA	Q14108	SCARB2	SCRB2_HUMAN	Lysosome membrane protein 2 (85 kDa lysosomal membrane sialoglycoprotein) (LGP85) (CD36 antigen-like 2) (Lysosome membrane protein II) (LIMP II) (Scavenger receptor class B member 2) (CD antigen CD36)	Multi pass	Multi pass membrane protein (2TM)	2
Origene	SC322420	NM_022458.3	pCMV6-AC	Ampicillin	Untagged	cDNA	Q8WVP7	LMBR1	LMBR1_HUMAN	Limb region 1 protein homolog (Differentiation-related gene 14 protein)	Multi pass	Multi pass membrane protein (9TM)	9
Origene	SC322458	NM_015368.3	pCMV6-AC	Ampicillin	Untagged	cDNA	Q96RD7	PANX1	PANX1_HUMAN	Pannexin-1	Multi pass	Multi pass membrane protein (4TM)	4
Origene	SC322469	NM_013280.4	pCMV6-AC	Ampicillin	Untagged	cDNA	Q9NZU1	FLRT1	FLRT1_HUMAN	Leucine-rich repeat transmembrane protein FLRT1 (Fibronectin-like domain-containing leucine-rich transmembrane protein 1)	Single pass	Single pass type I membrane protein	1
Origene	SC322552	NM_001081442.1	pCMV6-AC	Ampicillin	Untagged	cDNA	O75023	LILRB5	LIRB5_HUMAN	Leukocyte immunoglobulin-like receptor subfamily B member 5 (CD85 antigen-like family member C) (Leukocyte immunoglobulin-like receptor 8) (LIR-8) (CD antigen CD85c)	Immunoglobulin superfamily	Single pass type I membrane protein	1
Origene	SC322559	NM_002538.2	pCMV6-AC	Ampicillin	Untagged	cDNA	Q16625	OCLN	OCLN_HUMAN	Occludin	Multi pass	Multi pass membrane protein (4TM)	4
Origene	SC322566	NM_021258.2	pCMV6-AC	Ampicillin	Untagged	cDNA	Q8N6P7	IL22RA1	I22R1_HUMAN	Interleukin-22 receptor subunit alpha-1 (IL-22 receptor subunit alpha-1) (IL-22R-alpha-1) (IL-22RA1) (Cytokine receptor class-II member 9) (Cytokine receptor family 2 member 9) (CRF2-9) (ZcytoR11)	Cytokine receptor family	Single pass membrane protein	1
Origene	SC322601	NM_001024649.1	pCMV6-AC	Ampicillin	Untagged	cDNA	P27824	CANX	CALX_HUMAN	Calnexin (IP90) (Major histocompatibility complex class I antigen-binding protein p88) (p90)	Single pass	Single pass type I membrane protein	1
Origene	SC322611	NM_007360.1	pCMV6-AC	Ampicillin	Untagged	cDNA	P26718	KLRK1	NKG2D_HUMAN	NKG2-D type II integral membrane protein (Killer cell lectin-like receptor subfamily K member 1) (NK cell receptor D) (NKG2-D-activating NK receptor) (CD antigen CD314)	Lectin domain containing	Single pass type II membrane protein	1
Origene	SC319584	NM_021259.1	pCMV6-AC	Ampicillin	Untagged	cDNA	Q9HCN3	TMEM8A	TMM8A_HUMAN	Transmembrane protein 8A (Protein M83) (Transmembrane protein 6) (Transmembrane protein 8)	Multi pass	Multi pass membrane protein (7TM)	7
Origene	SC319602	NM_004355.2	pCMV6-AC	Ampicillin	Untagged	cDNA	P04233	CD74	HG2A_HUMAN	HLA class II histocompatibility antigen gamma chain (HLA-DR antigens-associated invariant chain) (Ia antigen-associated invariant chain) (Ii) (p33) (CD antigen CD74)	Single pass	Single pass type II membrane protein	1
Origene	SC319604	NM_152611.2	pCMV6-AC	Ampicillin	Untagged	cDNA	Q8WUT4	LRRN4	LRRN4_HUMAN	Leucine-rich repeat neuronal protein 4 (Neuronal leucine-rich repeat protein 4) (NLRR-4)	Single pass	Single pass type I membrane protein	1
Origene	SC319609	NM_017791.1	pCMV6-AC	Ampicillin	Untagged	cDNA	Q9UPI3	FLVCR2	FLVC2_HUMAN	Feline leukemia virus subgroup C receptor-related protein 2 (Calcium-chelate transporter) (CCT)	Transporter	Multi pass membrane protein (12TM)	12
Origene	SC319623	NM_033200.1	pCMV6-AC	Ampicillin	Untagged	cDNA	Q9BU23	LMF2	LMF2_HUMAN	Lipase maturation factor 2 (Transmembrane protein 112B) (Transmembrane protein 153)	Multi pass	Multi pass membrane protein (11TM)	11
Origene	SC319632	NM_003272.1	pCMV6-AC	Ampicillin	Untagged	cDNA	O60478	GPR137B	G137B_HUMAN	Integral membrane protein GPR137B (Transmembrane 7 superfamily member 1 protein)	Multi pass	Multi pass membrane protein (7TM)	7
Origene	SC319664	NM_138445.2	pCMV6-AC	Ampicillin	Untagged	cDNA	Q96CH1	GPR146	GP146_HUMAN	Probable G-protein coupled receptor 146 (G-protein coupled receptor PGR8)	G protein coupled receptor	Multi pass membrane protein (7TM)	7
Origene	SC319668	NM_021095.1	pCMV6-AC	Ampicillin	Untagged	cDNA	Q9Y289	SLC5A6	SC5A6_HUMAN	Sodium-dependent multivitamin transporter (Na(+)-dependent multivitamin transporter) (Solute carrier family 5 member 6)	Transporter	Multi pass membrane protein (13TM)	13
Origene	SC319669	NM_002002.3	pCMV6-AC	Ampicillin	Untagged	cDNA	P06734	FCER2	FCER2_HUMAN	Low affinity immunoglobulin epsilon Fc receptor (BLAST-2) (C-type lectin domain family 4 member J) (Fc-epsilon-RII) (Immunoglobulin E-binding factor) (Lymphocyte IgE receptor) (CD antigen CD23) [Cleaved into: Low affinity immunoglobulin epsilon Fc receptor membrane-bound form; Low affinity immunoglobulin epsilon Fc receptor soluble form]	Immunoglobulin superfamily	Single pass type II membrane protein	1
Origene	SC319680	NM_022788.3	pCMV6-XL5	Ampicillin	Untagged	cDNA	Q9H244	P2RY12	P2Y12_HUMAN	P2Y purinoceptor 12 (P2Y12) (ADP-glucose receptor) (ADPG-R) (P2T(AC)) (P2Y(AC)) (P2Y(cyc)) (P2Y12 platelet ADP receptor) (P2Y(ADP)) (SP1999)	G protein coupled receptor	Multi pass membrane protein (7TM)	7
Origene	SC322634	NM_014053.1	pCMV6-AC	Ampicillin	Untagged	cDNA	Q9Y5Y0	FLVCR1	FLVC1_HUMAN	Feline leukemia virus subgroup C receptor-related protein 1 (Feline leukemia virus subgroup C receptor) (hFLVCR)	Transporter	Multi pass membrane protein (12TM)	12
Origene	SC322639	NM_006577.5	pCMV6-AC	Ampicillin	Untagged	cDNA	Q9NY97	B3GNT2	B3GN2_HUMAN	N-acetyllactosaminide beta-1,3-N-acetylglucosaminyltransferase 2 (EC 2.4.1.149) (Beta-1,3-N-acetylglucosaminyltransferase 1) (BGnT-1) (Beta-1,3-Gn-T1) (Beta3Gn-T1) (Beta-1,3-galactosyltransferase 7) (Beta-1,3-GalTase 7) (Beta3Gal-T7) (Beta3GalT7) (b3Gal-T7) (Beta-3-Gx-T7) (UDP-Gal:beta-GlcNAc beta-1,3-galactosyltransferase 7) (UDP-GlcNAc:betaGal beta-1,3-N-acetylglucosaminyltransferase 2) (BGnT-2…	Single pass	Single pass type II membrane protein	1
Origene	SC322680	NM_080552.2	pCMV6-AC	Ampicillin	Untagged	cDNA	Q9H598	SLC32A1	VIAAT_HUMAN	Vesicular inhibitory amino acid transporter (GABA and glycine transporter) (Solute carrier family 32 member 1) (Vesicular GABA transporter) (hVIAAT)	Transporter	Multi pass membrane protein (10TM)	10
Origene	SC322681	NM_000952.3	pCMV6-AC	Ampicillin	Untagged	cDNA	P25105	PTAFR	PTAFR_HUMAN	Platelet-activating factor receptor (PAF-R) (PAFr)	G protein coupled receptor	Multi pass membrane protein (7TM)	7
Origene	SC322731	NM_001039571.1	pCMV6-AC	Ampicillin	Untagged	cDNA	Q96MU8	KREMEN1	KREM1_HUMAN	Kremen protein 1 (Dickkopf receptor) (Kringle domain-containing transmembrane protein 1) (Kringle-containing protein marking the eye and the nose)	Single pass	Single pass type I membrane protein	1
Origene	SC322739	NM_000960.3	pCMV6-AC	Ampicillin	Untagged	cDNA	P43119	PTGIR	PI2R_HUMAN	Prostacyclin receptor (Prostaglandin I2 receptor) (PGI receptor) (PGI2 receptor) (Prostanoid IP receptor)	G protein coupled receptor	Multi pass membrane protein (7TM)	7
Origene	SC323734	NM_000591.2	pCMV6-AC	Ampicillin	Untagged	cDNA	P08571	CD14	CD14_HUMAN	Monocyte differentiation antigen CD14 (Myeloid cell-specific leucine-rich glycoprotein) (CD antigen CD14) [Cleaved into: Monocyte differentiation antigen CD14, urinary form; Monocyte differentiation antigen CD14, membrane-bound form]	GPI anchor	GPI anchor	0
Origene	SC323741	NM_004695.2	pCMV6-AC	Ampicillin	Untagged	cDNA	O15375	SLC16A5	MOT6_HUMAN	Monocarboxylate transporter 6 (MCT 6) (Monocarboxylate transporter 5) (MCT 5) (Solute carrier family 16 member 5)	Transporter	Multi pass membrane protein (12TM)	12
Origene	SC323778	NM_006694.2	pCMV6-AC	Ampicillin	Untagged	cDNA	O76095	JTB	JTB_HUMAN	Protein JTB (Jumping translocation breakpoint protein) (Prostate androgen-regulated protein) (PAR protein)	Single pass	Single pass type I membrane protein	1
Origene	SC323848	NM_001012514.1	pCMV6-AC	Ampicillin	Untagged	cDNA	Q9NQX7	ITM2C	ITM2C_HUMAN	Integral membrane protein 2C (Cerebral protein 14) (Transmembrane protein BRI3) [Cleaved into: CT-BRI3]	Single pass	Single pass type II membrane protein	1
Origene	SC319730	NM_002099.3	pCMV6-XL5	Ampicillin	Untagged	cDNA	P02724	GYPA	GLPA_HUMAN	Glycophorin-A (MN sialoglycoprotein) (PAS-2) (Sialoglycoprotein alpha) (CD antigen CD235a)	Single pass	Single pass type I membrane protein	1
Origene	SC319734	NM_138785.1	pCMV6-XL5	Ampicillin	Untagged	cDNA	Q9NU53	GINM1	GINM1_HUMAN	Glycoprotein integral membrane protein 1	Single pass	Single pass type I membrane protein	1
Origene	SC319736	NM_004054.2	pCMV6-XL5	Ampicillin	Untagged	cDNA	Q16581	C3AR1	C3AR_HUMAN	C3a anaphylatoxin chemotactic receptor (C3AR) (C3a-R)	G protein coupled receptor	Multi pass membrane protein (7TM)	7
Origene	SC319756	NM_001001346.1	pCMV6-XL5	Ampicillin	Untagged	cDNA	P56880	CLDN20	CLD20_HUMAN	Claudin-20	Junctions	Multi pass membrane protein (4TM)	4
Origene	SC319759	NM_020370.1	pCMV6-XL5	Ampicillin	Untagged	cDNA	Q9NQS5	GPR84	GPR84_HUMAN	G-protein coupled receptor 84 (Inflammation-related G-protein coupled receptor EX33)	G protein coupled receptor	Multi pass membrane protein (7TM)	7
Origene	SC319771	NM_178234.1	pCMV6-XL5	Ampicillin	Untagged	cDNA	Q13454	TUSC3	TUSC3_HUMAN	Tumor suppressor candidate 3 (Magnesium uptake/transporter TUSC3) (Protein N33)	Transporter	Multi pass membrane protein (4TM)	4
Origene	SC319784	NM_005086.3	pCMV6-AC	Ampicillin	Untagged	cDNA	Q14714	SSPN	SSPN_HUMAN	Sarcospan (K-ras oncogene-associated protein) (Kirsten-ras-associated protein)	Multi pass	Multi pass membrane protein (4TM)	4
Origene	SC319820	NM_001079859.1	pCMV6-AC	Ampicillin	Untagged	cDNA	Q8IZP9	ADGRG2	AGRG2_HUMAN	Adhesion G-protein coupled receptor G2 (G-protein coupled receptor 64) (Human epididymis-specific protein 6) (He6)	G protein coupled receptor	Multi pass membrane protein (7TM)	7
Origene	SC319821	NM_153229.1	pCMV6-AC	Ampicillin	Untagged	cDNA	Q6UXU6	TMEM92	TMM92_HUMAN	Transmembrane protein 92	Single pass	Single pass type I membrane protein	1
Origene	SC319839	NM_016321.1	pCMV6-XL5	Ampicillin	Untagged	cDNA	Q9UBD6	RHCG	RHCG_HUMAN	Ammonium transporter Rh type C (Rh glycoprotein kidney) (Rhesus blood group family type C glycoprotein) (Rh family type C glycoprotein) (Rh type C glycoprotein) (Tumor-related protein DRC2)	Transporter	Multi pass membrane protein (12TM)	12
Origene	SC323865	NM_130849.2	pCMV6-AC	Ampicillin	Untagged	cDNA	Q6P5W5	SLC39A4	S39A4_HUMAN	Zinc transporter ZIP4 (Solute carrier family 39 member 4) (Zrt- and Irt-like protein 4) (ZIP-4)	Transporter	Multi pass membrane protein (6TM)	6
Origene	SC323873	NM_030805.1	pCMV6-AC	Ampicillin	Untagged	cDNA	Q9H0V9	LMAN2L	LMA2L_HUMAN	VIP36-like protein (Lectin mannose-binding 2-like) (LMAN2-like protein)	Single pass	Single pass type I membrane protein	1
Origene	SC323887	NM_004428.2	pCMV6-AC	Ampicillin	Untagged	cDNA	P20827	EFNA1	EFNA1_HUMAN	Ephrin-A1 (EPH-related receptor tyrosine kinase ligand 1) (LERK-1) (Immediate early response protein B61) (Tumor necrosis factor alpha-induced protein 4) (TNF alpha-induced protein 4) [Cleaved into: Ephrin-A1, secreted form]	GPI anchor	GPI anchor	0
Origene	SC323900	NM_001040429.2	pCMV6-AC	Ampicillin	Untagged	cDNA	O14917	PCDH17	PCD17_HUMAN	Protocadherin-17 (Protocadherin-68)	Cadherin family	Single pass type I membrane protein	1
Origene	SC323924	NM_000247.1	pCMV6-AC	Ampicillin	Untagged	cDNA	Q29983	MICA	MICA_HUMAN	MHC class I polypeptide-related sequence A (MIC-A)	Immunoglobulin superfamily	Single pass type I membrane protein	1
Origene	SC323944	NM_002262.2	pCMV6-AC	Ampicillin	Untagged	cDNA	Q13241	KLRD1	KLRD1_HUMAN	Natural killer cells antigen CD94 (KP43) (Killer cell lectin-like receptor subfamily D member 1) (NK cell receptor) (CD antigen CD94)	Lectin domain containing	Single pass type II membrane protein	1
Origene	SC323951	NM_021978.3	pCMV6-AC	Ampicillin	Untagged	cDNA	Q9Y5Y6	ST14	ST14_HUMAN	Suppressor of tumorigenicity 14 protein (EC 3.4.21.109) (Matriptase) (Membrane-type serine protease 1) (MT-SP1) (Prostamin) (Serine protease 14) (Serine protease TADG-15) (Tumor-associated differentially-expressed gene 15 protein)	Peptidase	Single pass type II membrane protein	1
Origene	SC323958	NM_001077191.1	pCMV6-AC	Ampicillin	Untagged	cDNA	Q8TDU6	GPBAR1	GPBAR_HUMAN	G-protein coupled bile acid receptor 1 (G-protein coupled receptor GPCR19) (hGPCR19) (Membrane-type receptor for bile acids) (M-BAR) (hBG37) (BG37)	G protein coupled receptor	Multi pass membrane protein (7TM)	7
Origene	SC323973	NM_002338.2	pCMV6-AC	Ampicillin	Untagged	cDNA	Q13449	LSAMP	LSAMP_HUMAN	Limbic system-associated membrane protein (LSAMP) (IgLON family member 3)	Immunoglobulin superfamily	GPI anchor	0
Origene	SC324015	NM_033051.2	pCMV6-AC	Ampicillin	Untagged	cDNA	Q9BY10	SLC46A2	TSCOT_HUMAN	Thymic stromal cotransporter homolog (Solute carrier family 46 member 2)	Transporter	Multi pass membrane protein (12TM)	12
Origene	SC319875	NM_001080772.1	pCMV6-AC	Ampicillin	Untagged	cDNA	Q99706	KIR2DL4	KI2L4_HUMAN	Killer cell immunoglobulin-like receptor 2DL4 (CD158 antigen-like family member D) (G9P) (Killer cell inhibitory receptor 103AS) (KIR-103AS) (MHC class I NK cell receptor KIR103AS) (CD antigen CD158d)	Immunoglobulin superfamily	Single pass type I membrane protein	1
Origene	SC319903	NM_002564.2	pCMV6-AC	Ampicillin	Untagged	cDNA	P41231	P2RY2	P2RY2_HUMAN	P2Y purinoceptor 2 (P2Y2) (ATP receptor) (P2U purinoceptor 1) (P2U1) (P2U receptor 1) (Purinergic receptor)	G protein coupled receptor	Multi pass membrane protein (7TM)	7
Origene	SC319923	NM_004209.4	pCMV6-AC	Ampicillin	Untagged	cDNA	O43761	SYNGR3	SNG3_HUMAN	Synaptogyrin-3	Multi pass	Multi pass membrane protein (4TM)	4
Origene	SC319935	NM_005832.3	pCMV6-AC	Ampicillin	Untagged	cDNA	Q9Y691	KCNMB2	KCMB2_HUMAN	Calcium-activated potassium channel subunit beta-2 (BK channel subunit beta-2) (BKbeta2) (Hbeta2) (Calcium-activated potassium channel, subfamily M subunit beta-2) (Charybdotoxin receptor subunit beta-2) (Hbeta3) (K(VCA)beta-2) (Maxi K channel subunit beta-2) (Slo-beta-2)	Multi pass	Multi pass membrane protein (2TM)	2
Origene	SC319943	NM_005508.4	pCMV6-AC	Ampicillin	Untagged	cDNA	P51679	CCR4	CCR4_HUMAN	C-C chemokine receptor type 4 (C-C CKR-4) (CC-CKR-4) (CCR-4) (CCR4) (K5-5) (CD antigen CD194)	Cytokine receptor family	G protein coupled receptor	7
Origene	SC319949	NM_178819.2	pCMV6-AC	Ampicillin	Untagged	cDNA	Q86UL3	AGPAT6	GPAT4_HUMAN	Glycerol-3-phosphate acyltransferase 4 (GPAT4) (EC 2.3.1.15) (1-acylglycerol-3-phosphate O-acyltransferase 6) (1-AGP acyltransferase 6) (1-AGPAT 6) (Acyl-CoA:glycerol-3-phosphate acyltransferase 4) (Lysophosphatidic acid acyltransferase zeta) (LPAAT-zeta)	Enzyme	Multi pass membrane protein (2TM)	2
Origene	SC319953	NM_006675.3	pCMV6-AC	Ampicillin	Untagged	cDNA	O75954	TSPAN9	TSN9_HUMAN	Tetraspanin-9 (Tspan-9) (Tetraspan NET-5)	Multi pass	Multi pass membrane protein (4TM)	4
Origene	SC320014	NM_172245.1	pCMV6-AC	Ampicillin	Untagged	cDNA	P15509	CSF2RA	CSF2R_HUMAN	Granulocyte-macrophage colony-stimulating factor receptor subunit alpha (GM-CSF-R-alpha) (GMCSFR-alpha) (GMR-alpha) (CDw116) (CD antigen CD116)	Cytokine receptor family	Single pass type I membrane protein	1
Origene	SC320104	NM_173490.4	pCMV6-XL5	Ampicillin	Untagged	cDNA	Q8WVE6	TMEM171	TM171_HUMAN	Transmembrane protein 171	Multi pass	Multi pass membrane protein (4TM)	4
Origene	SC320119	NM_198568.1	pCMV6-XL5	Ampicillin	Untagged	cDNA	Q6PEY0	GJB7	CXB7_HUMAN	Gap junction beta-7 protein (Connexin-25) (Cx25)	Junctions	Multi pass membrane protein (4TM)	4
Origene	SC324022	NM_005581.3	pCMV6-AC	Ampicillin	Untagged	cDNA	P50895	BCAM	BCAM_HUMAN	Basal cell adhesion molecule (Auberger B antigen) (B-CAM cell surface glycoprotein) (F8/G253 antigen) (Lutheran antigen) (Lutheran blood group glycoprotein) (CD antigen CD239)	Immunoglobulin superfamily	Single pass type I membrane protein	1
Origene	SC324065	NM_018725.3	pCMV6-AC	Ampicillin	Untagged	cDNA	Q9NRM6	IL17RB	I17RB_HUMAN	Interleukin-17 receptor B (IL-17 receptor B) (IL-17RB) (Cytokine receptor-like 4) (IL-17 receptor homolog 1) (IL-17Rh1) (IL17Rh1) (Interleukin-17B receptor) (IL-17B receptor)	Cytokine receptor family	Single pass membrane protein	1
Origene	SC324099	NM_198264.1	pCMV6-AC	Ampicillin	Untagged	cDNA	P81408	FAM189B	F189B_HUMAN	Protein FAM189B (Protein COTE1)	Multi pass	Multi pass membrane protein (4TM)	4
Origene	SC324117	NM_003693.2	pCMV6-AC	Ampicillin	Untagged	cDNA	Q14162	SCARF1	SREC_HUMAN	Scavenger receptor class F member 1 (Acetyl LDL receptor) (Scavenger receptor expressed by endothelial cells 1) (SREC-I)	Single pass	Single pass type I membrane protein	1
Origene	SC324121	NM_020372.2	pCMV6-AC	Ampicillin	Untagged	cDNA	Q8WUG5	SLC22A17	S22AH_HUMAN	Solute carrier family 22 member 17 (24p3 receptor) (24p3R) (Brain-type organic cation transporter) (Lipocalin-2 receptor) (Neutrophil gelatinase-associated lipocalin receptor) (NgalR)	Transporter	Multi pass membrane protein (11TM)	11
Origene	SC324131	NM_001008485.1	pCMV6-AC	Ampicillin	Untagged	cDNA	Q96GZ6	SLC41A3	S41A3_HUMAN	Solute carrier family 41 member 3	Transporter	Multi pass membrane protein (10TM)	10
Origene	SC324148	NM_001077484.1	pCMV6-AC	Ampicillin	Untagged	cDNA	Q9H2H9	SLC38A1	S38A1_HUMAN	Sodium-coupled neutral amino acid transporter 1 (Amino acid transporter A1) (N-system amino acid transporter 2) (Solute carrier family 38 member 1) (System A amino acid transporter 1) (System N amino acid transporter 1)	Transporter	Multi pass membrane protein (11TM)	11
Origene	SC324152	NM_138961.1	pCMV6-AC	Ampicillin	Untagged	cDNA	Q96AP7	ESAM	ESAM_HUMAN	Endothelial cell-selective adhesion molecule	Immunoglobulin superfamily	Single pass type I membrane protein	1
Origene	SC324175	NM_021948.3	pCMV6-AC	Ampicillin	Untagged	cDNA	Q96GW7	BCAN	PGCB_HUMAN	Brevican core protein (Brain-enriched hyaluronan-binding protein) (BEHAB) (Chondroitin sulfate proteoglycan 7)	GPI anchor	GPI anchor	0
Origene	SC324184	NM_003006.3	pCMV6-AC	Ampicillin	Untagged	cDNA	Q14242	SELPLG	SELPL_HUMAN	P-selectin glycoprotein ligand 1 (PSGL-1) (Selectin P ligand) (CD antigen CD162)	Single pass	Single pass type I membrane protein	1
Origene	SC320146	NM_198941.1	pCMV6-AC	Ampicillin	Untagged	cDNA	Q13530	SERINC3	SERC3_HUMAN	Serine incorporator 3 (Tumor differentially expressed protein 1)	Multi pass	Multi pass membrane protein (8TM)	8
Origene	SC320147	NM_001440.2	pCMV6-AC	Ampicillin	Untagged	cDNA	O43909	EXTL3	EXTL3_HUMAN	Exostosin-like 3 (EC 2.4.1.223) (EXT-related protein 1) (Glucuronyl-galactosyl-proteoglycan 4-alpha-N-acetylglucosaminyltransferase) (Hereditary multiple exostoses gene isolog) (Multiple exostosis-like protein 3) (Putative tumor suppressor protein EXTL3)	Single pass	Single pass type II membrane protein	1
Origene	SC320165	NM_000211.2	pCMV6-AC	Ampicillin	Untagged	cDNA	P05107	ITGB2	ITB2_HUMAN	Integrin beta-2 (Cell surface adhesion glycoproteins LFA-1/CR3/p150,95 subunit beta) (Complement receptor C3 subunit beta) (CD antigen CD18)	Integrin family	Single pass membrane protein	1
Origene	SC320184	NM_006319.3	pCMV6-AC	Ampicillin	Untagged	cDNA	O14735	CDIPT	CDIPT_HUMAN	CDP-diacylglycerol--inositol 3-phosphatidyltransferase (EC 2.7.8.11) (Phosphatidylinositol synthase) (PI synthase) (PtdIns synthase)	Multi pass	Multi pass membrane protein (5TM)	5
Origene	SC320197	NM_016029.1	pCMV6-AC	Ampicillin	Untagged	cDNA	Q9Y394	DHRS7	DHRS7_HUMAN	Dehydrogenase/reductase SDR family member 7 (EC 1.1.-.-) (Retinal short-chain dehydrogenase/reductase 4) (retSDR4) (Short chain dehydrogenase/reductase family 34C member 1)	Single pass	Single pass membrane protein	1
Origene	SC320198	NM_004604.3	pCMV6-AC	Ampicillin	Untagged	cDNA	Q12846	STX4	STX4_HUMAN	Syntaxin-4 (Renal carcinoma antigen NY-REN-31)	Single pass	Single pass type IV membrane protein	1
Origene	SC320286	NM_005072.3	pCMV6-AC	Ampicillin	Untagged	cDNA	Q9UP95	SLC12A4	S12A4_HUMAN	Solute carrier family 12 member 4 (Electroneutral potassium-chloride cotransporter 1) (Erythroid K-Cl cotransporter 1) (hKCC1)	Transporter	Multi pass membrane protein (12TM)	12
Origene	SC320302	NM_012342.2	pCMV6-AC	Ampicillin	Untagged	cDNA	Q13145	BAMBI	BAMBI_HUMAN	BMP and activin membrane-bound inhibitor homolog (Non-metastatic gene A protein) (Putative transmembrane protein NMA)	Single pass	Single pass type I membrane protein	1
Origene	SC320304	NM_001251.2	pCMV6-AC	Ampicillin	Untagged	cDNA	P34810	CD68	CD68_HUMAN	Macrosialin (Gp110) (CD antigen CD68)	Single pass	Single pass type I membrane protein	1
Origene	SC320356	NM_016113.3	pCMV6-AC	Ampicillin	Untagged	cDNA	Q9Y5S1	TRPV2	TRPV2_HUMAN	Transient receptor potential cation channel subfamily V member 2 (TrpV2) (Osm-9-like TRP channel 2) (OTRPC2) (Vanilloid receptor-like protein 1) (VRL-1)	Multi pass	Multi pass membrane protein (6TM)	6
Origene	SC324186	NM_025243.3	pCMV6-AC	Ampicillin	Untagged	cDNA	Q9BZV2	SLC19A3	S19A3_HUMAN	Thiamine transporter 2 (ThTr-2) (ThTr2) (Solute carrier family 19 member 3)	Transporter	Multi pass membrane protein (12TM)	12
Origene	SC324198	NM_004466.3	pCMV6-AC	Ampicillin	Untagged	cDNA	P78333	GPC5	GPC5_HUMAN	Glypican-5 [Cleaved into: Secreted glypican-5]	GPI anchor	GPI anchor	0
Origene	SC324201	NM_182906.2	pCMV6-AC	Ampicillin	Untagged	cDNA	Q8IUN9	CLEC10A	CLC10_HUMAN	C-type lectin domain family 10 member A (C-type lectin superfamily member 14) (Macrophage lectin 2) (CD antigen CD301)	Single pass	Single pass type II membrane protein	1
Origene	SC324218	NM_020703.1	pCMV6-AC	Ampicillin	Untagged	cDNA	Q86WK6	AMIGO1	AMGO1_HUMAN	Amphoterin-induced protein 1 (AMIGO-1) (Alivin-2)	Immunoglobulin superfamily	Single pass type I membrane protein	1
Origene	SC324248	NM_014917.2	pCMV6-AC	Ampicillin	Untagged	cDNA	Q9Y2I2	NTNG1	NTNG1_HUMAN	Netrin-G1 (Laminet-1)	GPI anchor	GPI anchor	0
Origene	SC324256	NM_005278.3	pCMV6-AC	Ampicillin	Untagged	cDNA	Q13491	GPM6B	GPM6B_HUMAN	Neuronal membrane glycoprotein M6-b (M6b)	Multi pass	Multi pass membrane protein (4TM)	4
Origene	SC324277	NM_152346.1	pCMV6-AC	Ampicillin	Untagged	cDNA	Q8N370	SLC43A2	LAT4_HUMAN	Large neutral amino acids transporter small subunit 4 (L-type amino acid transporter 4) (Solute carrier family 43 member 2)	Transporter	Multi pass membrane protein (12TM)	12
Origene	SC324279	NM_175060.1	pCMV6-AC	Ampicillin	Untagged	cDNA	Q86T13	CLEC14A	CLC14_HUMAN	C-type lectin domain family 14 member A (Epidermal growth factor receptor 5) (EGFR-5)	Single pass	Single pass type I membrane protein	1
Origene	SC324284	NM_152538.2	pCMV6-AC	Ampicillin	Untagged	cDNA	Q5DX21	IGSF11	IGS11_HUMAN	Immunoglobulin superfamily member 11 (IgSF11) (Brain and testis-specific immunoglobulin superfamily protein) (Bt-IGSF) (V-set and immunoglobulin domain-containing protein 3)	Immunoglobulin superfamily	Single pass type I membrane protein	1
Origene	SC324306	NM_153370.2	pCMV6-AC	Ampicillin	Untagged	cDNA	Q6UXB8	PI16	PI16_HUMAN	Peptidase inhibitor 16 (PI-16) (Cysteine-rich secretory protein 9) (CRISP-9) (PSP94-binding protein)	Single pass	Single pass type I membrane protein	1
Origene	SC324309	NM_001007242.1	pCMV6-AC	Ampicillin	Untagged	cDNA	P55259	GP2	GP2_HUMAN	Pancreatic secretory granule membrane major glycoprotein GP2 (Pancreatic zymogen granule membrane protein GP-2) (ZAP75)	GPI anchor	GPI anchor	0
Origene	SC324320	NM_178839.4	pCMV6-AC	Ampicillin	Untagged	cDNA	Q86UE6	LRRTM1	LRRT1_HUMAN	Leucine-rich repeat transmembrane neuronal protein 1	Single pass	Single pass type I membrane protein	1
Origene	SC324335	NM_002162.2	pCMV6-AC	Ampicillin	Untagged	cDNA	P32942	ICAM3	ICAM3_HUMAN	Intercellular adhesion molecule 3 (ICAM-3) (CDw50) (ICAM-R) (CD antigen CD50)	Immunoglobulin superfamily	Single pass type I membrane protein	1
Origene	SC324357	NM_001780.4	pCMV6-AC	Ampicillin	Untagged	cDNA	P08962	CD63	CD63_HUMAN	CD63 antigen (Granulophysin) (Lysosomal-associated membrane protein 3) (LAMP-3) (Melanoma-associated antigen ME491) (OMA81H) (Ocular melanoma-associated antigen) (Tetraspanin-30) (Tspan-30) (CD antigen CD63)	Multi pass	Multi pass membrane protein (4TM)	4
Origene	SC324387	NM_012339.3	pCMV6-AC	Ampicillin	Untagged	cDNA	O95858	TSPAN15	TSN15_HUMAN	Tetraspanin-15 (Tspan-15) (Tetraspan NET-7) (Transmembrane 4 superfamily member 15)	Multi pass	Multi pass membrane protein (4TM)	4
Origene	SC324477	NM_138786.1	pCMV6-AC	Ampicillin	Untagged	cDNA	Q96CE8	TM4SF18	T4S18_HUMAN	Transmembrane 4 L6 family member 18	Multi pass	Multi pass membrane protein (4TM)	4
Origene	SC324485	NM_004872.3	pCMV6-AC	Ampicillin	Untagged	cDNA	Q9BXS4	TMEM59	TMM59_HUMAN	Transmembrane protein 59 (Liver membrane-bound protein)	Protease	Single pass type I membrane protein	1
Origene	SC324493	NM_138349.2	pCMV6-AC	Ampicillin	Untagged	cDNA	Q8NBR0	TP53I13	P5I13_HUMAN	Tumor protein p53-inducible protein 13 (Damage-stimulated cytoplasmic protein 1)	Single pass	Single pass type I membrane protein	1
Origene	SC324519	NM_001816.2	pCMV6-AC	Ampicillin	Untagged	cDNA	P31997	CEACAM8	CEAM8_HUMAN	Carcinoembryonic antigen-related cell adhesion molecule 8 (CD67 antigen) (Carcinoembryonic antigen CGM6) (Non-specific cross-reacting antigen NCA-95) (CD antigen CD66b)	Immunoglobulin superfamily	GPI anchor	0
Origene	SC324538	NM_001005502.1	pCMV6-AC	Ampicillin	Untagged	cDNA	P14384	CPM	CBPM_HUMAN	Carboxypeptidase M (CPM) (EC 3.4.17.12)	Peptidase	GPI anchor	0
Origene	SC118367	NM_002843.2	pCMV6-XL4	Ampicillin	Untagged	cDNA	Q12913	PTPRJ	PTPRJ_HUMAN	Receptor-type tyrosine-protein phosphatase eta (Protein-tyrosine phosphatase eta) (R-PTP-eta) (EC 3.1.3.48) (Density-enhanced phosphatase 1) (DEP-1) (HPTP eta) (Protein-tyrosine phosphatase receptor type J) (R-PTP-J) (CD antigen CD148)	Single pass	Single pass type I membrane protein	1
Origene	SC107256	NM_178505.2	pCMV6-XL4	Ampicillin	Untagged	cDNA	Q6ZUK4	TMEM26	TMM26_HUMAN	Transmembrane protein 26	Multi pass	Multi pass membrane protein (8TM)	8
Origene	SC107228	NM_178570.1	pCMV6-XL5	Ampicillin	Untagged	cDNA	Q86UN3	RTN4RL2	R4RL2_HUMAN	Reticulon-4 receptor-like 2 (Nogo receptor-like 3) (Nogo-66 receptor homolog 1) (Nogo-66 receptor-related protein 2) (NgR2)	GPI anchor	GPI anchor	0
Origene	SC106512	NM_178011.2	pCMV6-XL5	Ampicillin	Untagged	cDNA	Q86VH5	LRRTM3	LRRT3_HUMAN	Leucine-rich repeat transmembrane neuronal protein 3	Single pass	Single pass type I membrane protein	1
Origene	SC111757	NM_006799.2	pCMV6-XL4	Ampicillin	Untagged	cDNA	Q9Y6M0	PRSS21	TEST_HUMAN	Testisin (EC 3.4.21.-) (Eosinophil serine protease 1) (ESP-1) (Serine protease 21)	Peptidase	GPI anchor	0
Origene	SC107561	NM_032539.2	pCMV6-XL4	Ampicillin	Untagged	cDNA	Q9H156	SLITRK2	SLIK2_HUMAN	SLIT and NTRK-like protein 2	Single pass	Single pass type I membrane protein	1
Origene	SC301476	NM_001010848.2	pCMV6-XL4	Ampicillin	Untagged	cDNA	P56975	NRG3	NRG3_HUMAN	Pro-neuregulin-3, membrane-bound isoform (Pro-NRG3) [Cleaved into: Neuregulin-3 (NRG-3)]	Single pass	Single pass type I membrane protein	1
Origene	SC109344	NM_002189.2	pCMV6-XL4	Ampicillin	Untagged	cDNA	Q13261	IL15RA	I15RA_HUMAN	Interleukin-15 receptor subunit alpha (IL-15 receptor subunit alpha) (IL-15R-alpha) (IL-15RA) (CD antigen CD215) [Cleaved into: Soluble interleukin-15 receptor subunit alpha (sIL-15 receptor subunit alpha) (sIL-15R-alpha) (sIL-15RA)]	Cytokine receptor family	Single pass membrane protein	1
Origene	SC126819	NM_014045.3	pCMV6-XL4	Ampicillin	Untagged	cDNA	Q7Z4F1	LRP10	LRP10_HUMAN	Low-density lipoprotein receptor-related protein 10 (LRP-10)	Single pass	Single pass type I membrane protein	1
Origene	SC126881	NM_020453.2	pCMV6-XL4	Ampicillin	Untagged	cDNA	Q9P241	ATP10D	AT10D_HUMAN	Probable phospholipid-transporting ATPase VD (EC 3.6.3.1) (ATPase class V type 10D) (P4-ATPase flippase complex alpha subunit ATP10D)	Transporter	Multi pass membrane protein (10TM)	10
Origene	SC324556	NM_145176.2	pCMV6-AC	Ampicillin	Untagged	cDNA	Q8TD20	SLC2A12	GTR12_HUMAN	Solute carrier family 2, facilitated glucose transporter member 12 (Glucose transporter type 12) (GLUT-12)	Transporter	Multi pass membrane protein (12TM)	12
Origene	SC324557	NM_001013646.2	pCMV6-AC	Ampicillin	Untagged	cDNA	Q5JX69	FAM209B	F209B_HUMAN	Protein FAM209B	Single pass	Single pass type I membrane protein	1
Origene	SC324560	NM_002355.2	pCMV6-AC	Ampicillin	Untagged	cDNA	P20645	M6PR	MPRD_HUMAN	Cation-dependent mannose-6-phosphate receptor (CD Man-6-P receptor) (CD-MPR) (46 kDa mannose 6-phosphate receptor) (MPR 46)	Single pass	Single pass type I membrane protein	1
Origene	SC324630	NM_054025.2	pCMV6-AC	Ampicillin	Untagged	cDNA	Q9P2W7	B3GAT1	B3GA1_HUMAN	Galactosylgalactosylxylosylprotein 3-beta-glucuronosyltransferase 1 (EC 2.4.1.135) (Beta-1,3-glucuronyltransferase 1) (Glucuronosyltransferase P) (GlcAT-P) (UDP-GlcUA:glycoprotein beta-1,3-glucuronyltransferase) (GlcUAT-P)	Single pass	Single pass type II membrane protein	1
Origene	SC324633	NM_001077418.3	pCMV6-AC	Ampicillin	Untagged	cDNA	Q9H6L2	TMEM231	TM231_HUMAN	Transmembrane protein 231	Multi pass	Multi pass membrane protein (2TM)	2
Origene	SC324682	NM_001076785.1	pCMV6-AC	Ampicillin	Untagged	cDNA	Q92536	SLC7A6	YLAT2_HUMAN	Y+L amino acid transporter 2 (Cationic amino acid transporter, y+ system) (Solute carrier family 7 member 6) (y(+)L-type amino acid transporter 2) (Y+LAT2) (y+LAT-2)	Transporter	Multi pass membrane protein (12TM)	12
Origene	SC119666	NM_000803.2	pCMV6-XL5	Ampicillin	Untagged	cDNA	P14207	FOLR2	FOLR2_HUMAN	Folate receptor beta (FR-beta) (Folate receptor 2) (Folate receptor, fetal/placental) (Placental folate-binding protein) (FBP)	GPI anchor	GPI anchor	0
Origene	SC115432	NM_001031696.1	pCMV6-XL5	Ampicillin	Untagged	cDNA	Q8IV08	PLD3	PLD3_HUMAN	Phospholipase D3 (PLD 3) (EC 3.1.4.4) (Choline phosphatase 3) (HindIII K4L homolog) (Hu-K4) (Phosphatidylcholine-hydrolyzing phospholipase D3)	Single pass	Single pass type II membrane protein	1
Origene	SC114010	NM_017733.1	pCMV6-XL5	Ampicillin	Untagged	cDNA	Q5H8A4	PIGG	PIGG_HUMAN	GPI ethanolamine phosphate transferase 2 (EC 2.-.-.-) (GPI7 homolog) (hGPI7) (Phosphatidylinositol-glycan biosynthesis class G protein) (PIG-G)	Multi pass	Multi pass membrane protein (12TM)	12
Origene	SC113171	NM_020198.1	pCMV6-XL5	Ampicillin	Untagged	cDNA	Q96A33	CCDC47	CCD47_HUMAN	Coiled-coil domain-containing protein 47	Single pass	Single pass membrane protein	1
Origene	SC118747	NM_002203.2	pCMV6-XL4	Ampicillin	Untagged	cDNA	P17301	ITGA2	ITA2_HUMAN	Integrin alpha-2 (CD49 antigen-like family member B) (Collagen receptor) (Platelet membrane glycoprotein Ia) (GPIa) (VLA-2 subunit alpha) (CD antigen CD49b)	Integrin family	Single pass membrane protein	1
Origene	SC127840	NM_001963.2	pCMV6-XL4	Ampicillin	Untagged	cDNA	P01133	EGF	EGF_HUMAN	Pro-epidermal growth factor (EGF) [Cleaved into: Epidermal growth factor (Urogastrone)]	Single pass	Single pass type I membrane protein	1
Origene	SC110553	NM_018913.2	pCMV6-XL4	Ampicillin	Untagged	cDNA	Q9Y5H3	PCDHGA10	PCDGA_HUMAN	Protocadherin gamma-A10 (PCDH-gamma-A10)	Cadherin family	Single pass type I membrane protein	1
Origene	SC118369	NM_002845.2	pCMV6-XL4	Ampicillin	Untagged	cDNA	P28827	PTPRM	PTPRM_HUMAN	Receptor-type tyrosine-protein phosphatase mu (Protein-tyrosine phosphatase mu) (R-PTP-mu) (EC 3.1.3.48)	Immunoglobulin superfamily	Single pass type I membrane protein	1
Origene	SC102281	NM_019035.2	pCMV6-XL4	Ampicillin	Untagged	cDNA	Q9HCL0	PCDH18	PCD18_HUMAN	Protocadherin-18	Cadherin family	Single pass type I membrane protein	1
Origene	SC110878	NM_005228.3	pCMV6-XL4	Ampicillin	Untagged	cDNA	P00533	EGFR	EGFR_HUMAN	Epidermal growth factor receptor (EC 2.7.10.1) (Proto-oncogene c-ErbB-1) (Receptor tyrosine-protein kinase erbB-1)	Receptor tyrosine kinase family	Single pass type I membrane protein	1
Origene	SC119739	NM_000639.1	pCMV6-XL4	Ampicillin	Untagged	cDNA	P48023	FASLG	TNFL6_HUMAN	Tumor necrosis factor ligand superfamily member 6 (Apoptosis antigen ligand) (APTL) (CD95 ligand) (CD95-L) (Fas antigen ligand) (Fas ligand) (FasL) (CD antigen CD178) [Cleaved into: Tumor necrosis factor ligand superfamily member 6, membrane form; Tumor necrosis factor ligand superfamily member 6, soluble form (Receptor-binding FasL ectodomain) (Soluble Fas ligand) (sFasL); ADAM10-processed FasL …	Ligand	Single pass type II membrane protein	1
Origene	SC116067	NM_006500.2	pCMV6-XL4	Ampicillin	Untagged	cDNA	P43121	MCAM	MUC18_HUMAN	Cell surface glycoprotein MUC18 (Cell surface glycoprotein P1H12) (Melanoma cell adhesion molecule) (Melanoma-associated antigen A32) (Melanoma-associated antigen MUC18) (S-endo 1 endothelial-associated antigen) (CD antigen CD146)	Immunoglobulin superfamily	Single pass type I membrane protein	1
Origene	SC113337	NM_018938.2	pCMV6-XL4	Ampicillin	Untagged	cDNA	Q9Y5E5	PCDHB4	PCDB4_HUMAN	Protocadherin beta-4 (PCDH-beta-4)	Cadherin family	Single pass type I membrane protein	1
Origene	SC111151	NM_006320.1	pCMV6-XL5	Ampicillin	Untagged	cDNA	O15173	PGRMC2	PGRC2_HUMAN	Membrane-associated progesterone receptor component 2 (Progesterone membrane-binding protein) (Steroid receptor protein DG6)	Single pass	Single pass membrane protein	1
Origene	SC116187	NM_006280.1	pCMV6-XL5	Ampicillin	Untagged	cDNA	P51571	SSR4	SSRD_HUMAN	Translocon-associated protein subunit delta (TRAP-delta) (Signal sequence receptor subunit delta) (SSR-delta)	Single pass	Single pass type I membrane protein	1
Origene	SC110893	NM_001448.2	pCMV6-XL5	Ampicillin	Untagged	cDNA	O75487	GPC4	GPC4_HUMAN	Glypican-4 (K-glypican) [Cleaved into: Secreted glypican-4]	GPI anchor	GPI anchor	0
Origene	SC117667	NM_003896.2	pCMV6-XL5	Ampicillin	Untagged	cDNA	Q9UNP4	ST3GAL5	SIAT9_HUMAN	Lactosylceramide alpha-2,3-sialyltransferase (EC 2.4.99.9) (CMP-NeuAc:lactosylceramide alpha-2,3-sialyltransferase) (Ganglioside GM3 synthase) (ST3Gal V) (ST3GalV) (Sialyltransferase 9)	Enzyme	Single pass type II membrane protein	1
Origene	SC110911	NM_000845.1	pCMV6-XL5	Ampicillin	Untagged	cDNA	O00222	GRM8	GRM8_HUMAN	Metabotropic glutamate receptor 8 (mGluR8)	G protein coupled receptor	Multi pass membrane protein (7TM)	7
Origene	SC117993	NM_003383.3	pCMV6-XL5	Ampicillin	Untagged	cDNA	P98155	VLDLR	VLDLR_HUMAN	Very low-density lipoprotein receptor (VLDL receptor) (VLDL-R)	Single pass	Single pass type I membrane protein	1
Origene	SC110882	NM_001977.2	pCMV6-XL5	Ampicillin	Untagged	cDNA	Q07075	ENPEP	AMPE_HUMAN	Glutamyl aminopeptidase (EAP) (EC 3.4.11.7) (Aminopeptidase A) (AP-A) (Differentiation antigen gp160) (CD antigen CD249)	Peptidase	Single pass type II membrane protein	1
Origene	SC114029	NM_017649.1	pCMV6-XL5	Ampicillin	Untagged	cDNA	Q9H8M5	CNNM2	CNNM2_HUMAN	Metal transporter CNNM2 (Ancient conserved domain-containing protein 2) (Cyclin-M2)	Multi pass	Multi pass membrane protein (4TM)	4
Origene	SC114971	NM_014461.2	pCMV6-XL5	Ampicillin	Untagged	cDNA	Q9UQ52	CNTN6	CNTN6_HUMAN	Contactin-6 (Neural recognition molecule NB-3) (hNB-3)	Immunoglobulin superfamily	GPI anchor	0
Origene	SC113983	NM_017698.1	pCMV6-XL5	Ampicillin	Untagged	cDNA	Q5U3C3	TMEM164	TM164_HUMAN	Transmembrane protein 164	Multi pass	Multi pass membrane protein (7TM)	7
Origene	SC113874	NM_017893.1	pCMV6-XL5	Ampicillin	Untagged	cDNA	Q9NTN9	SEMA4G	SEM4G_HUMAN	Semaphorin-4G	Immunoglobulin superfamily	Single pass type I membrane protein	1
Origene	SC119714	NM_000701.6	pCMV6-XL5	Ampicillin	Untagged	cDNA	P05023	ATP1A1	AT1A1_HUMAN	Sodium/potassium-transporting ATPase subunit alpha-1 (Na(+)/K(+) ATPase alpha-1 subunit) (EC 3.6.3.9) (Sodium pump subunit alpha-1)	Transporter	Multi pass membrane protein (10TM)	10
Origene	SC114741	NM_014893.2	pCMV6-XL5	Ampicillin	Untagged	cDNA	Q8NFZ3	NLGN4Y	NLGNY_HUMAN	Neuroligin-4, Y-linked (Neuroligin Y)	Single pass	Single pass type I membrane protein	1
Origene	SC122214	NM_020659.2	pCMV6-XL4	Ampicillin	Untagged	cDNA	Q9H313	TTYH1	TTYH1_HUMAN	Protein tweety homolog 1 (hTTY1)	Multi pass	Multi pass membrane protein (5TM)	5
Origene	SC123985	NM_014432.2	pCMV6-XL5	Ampicillin	Untagged	cDNA	Q9UHF4	IL20RA	I20RA_HUMAN	Interleukin-20 receptor subunit alpha (IL-20 receptor subunit alpha) (IL-20R-alpha) (IL-20RA) (Cytokine receptor class-II member 8) (Cytokine receptor family 2 member 8) (CRF2-8) (IL-20R1) (ZcytoR7)	Cytokine receptor family	Single pass membrane protein	1
Origene	SC123142	NM_138463.2	pCMV6-XL5	Ampicillin	Untagged	cDNA	Q96CP7	TLCD1	TLCD1_HUMAN	Calfacilitin (TLC domain-containing protein 1)	Transporter	Multi pass membrane protein (4TM)	4
Origene	SC122095	NM_014405.2	pCMV6-XL4	Ampicillin	Untagged	cDNA	Q9UBN1	CACNG4	CCG4_HUMAN	Voltage-dependent calcium channel gamma-4 subunit (Neuronal voltage-gated calcium channel gamma-4 subunit) (Transmembrane AMPAR regulatory protein gamma-4) (TARP gamma-4)	Multi pass	Multi pass membrane protein (4TM)	4
Origene	SC124143	NM_000417.1	pCMV6-XL5	Ampicillin	Untagged	cDNA	P01589	IL2RA	IL2RA_HUMAN	Interleukin-2 receptor subunit alpha (IL-2 receptor subunit alpha) (IL-2-RA) (IL-2R subunit alpha) (IL2-RA) (TAC antigen) (p55) (CD antigen CD25)	Cytokine receptor family	Single pass membrane protein	1
Origene	SC122587	NM_001252.2	pCMV6-XL5	Ampicillin	Untagged	cDNA	P32970	CD70	CD70_HUMAN	CD70 antigen (CD27 ligand) (CD27-L) (Tumor necrosis factor ligand superfamily member 7) (CD antigen CD70)	Ligand	Single pass type II membrane protein	1
Origene	SC122907	NM_021195.3	pCMV6-XL5	Ampicillin	Untagged	cDNA	P56747	CLDN6	CLD6_HUMAN	Claudin-6 (Skullin)	Junctions	Multi pass membrane protein (4TM)	4
Origene	SC122104	NM_020660.1	pCMV6-XL4	Ampicillin	Untagged	cDNA	Q9UKL4	GJD2	CXD2_HUMAN	Gap junction delta-2 protein (Connexin-36) (Cx36) (Gap junction alpha-9 protein)	Junctions	Multi pass membrane protein (4TM)	4
Origene	SC114185	NM_016588.2	pCMV6-XL5	Ampicillin	Untagged	cDNA	Q9NPD7	NRN1	NRN1_HUMAN	Neuritin	GPI anchor	GPI anchor	0
Origene	SC112723	NM_003265.2	pCMV6-XL5	Ampicillin	Untagged	cDNA	O15455	TLR3	TLR3_HUMAN	Toll-like receptor 3 (CD antigen CD283)	Leucine rich repeat containing	Single pass type I membrane protein	1
Origene	SC117354	NM_004438.3	pCMV6-XL5	Ampicillin	Untagged	cDNA	P54764	EPHA4	EPHA4_HUMAN	Ephrin type-A receptor 4 (EC 2.7.10.1) (EPH-like kinase 8) (EK8) (hEK8) (Tyrosine-protein kinase TYRO1) (Tyrosine-protein kinase receptor SEK)	Receptor tyrosine kinase family	Single pass type I membrane protein	1
Origene	SC106469	NM_032095.1	pCMV6-XL5	Ampicillin	Untagged	cDNA	Q9Y5G3	PCDHGB1	PCDGD_HUMAN	Protocadherin gamma-B1 (PCDH-gamma-B1)	Cadherin family	Single pass type I membrane protein	1
Origene	SC108137	NM_032667.4	pCMV6-XL5	Ampicillin	Untagged	cDNA	Q96G97	BSCL2	BSCL2_HUMAN	Seipin (Bernardinelli-Seip congenital lipodystrophy type 2 protein)	Multi pass	Multi pass membrane protein (2TM)	2
Origene	SC118887	NM_020868.2	pCMV6-XL5	Ampicillin	Untagged	cDNA	Q8N608	DPP10	DPP10_HUMAN	Inactive dipeptidyl peptidase 10 (Dipeptidyl peptidase IV-related protein 3) (DPRP-3) (Dipeptidyl peptidase X) (DPP X) (Dipeptidyl peptidase-like protein 2) (DPL2)	Peptidase	Single pass type II membrane protein	1
Origene	SC102392	NM_022843.2	pCMV6-XL5	Ampicillin	Untagged	cDNA	Q8N6Y1	PCDH20	PCD20_HUMAN	Protocadherin-20 (Protocadherin-13)	Cadherin family	Single pass type I membrane protein	1
Origene	SC116794	NM_005337.1	pCMV6-XL5	Ampicillin	Untagged	cDNA	P55160	NCKAP1L	NCKPL_HUMAN	Nck-associated protein 1-like (Hematopoietic protein 1) (Membrane-associated protein HEM-1)	Single pass	Single pass membrane protein	1
Origene	SC118260	NM_003033.2	pCMV6-XL5	Ampicillin	Untagged	cDNA	Q11201	ST3GAL1	SIA4A_HUMAN	CMP-N-acetylneuraminate-beta-galactosamide-alpha-2,3-sialyltransferase 1 (Alpha 2,3-ST 1) (Beta-galactoside alpha-2,3-sialyltransferase 1) (EC 2.4.99.4) (Gal-NAc6S) (Gal-beta-1,3-GalNAc-alpha-2,3-sialyltransferase) (SIATFL) (ST3Gal I) (ST3GalI) (ST3GalA.1) (ST3O) (Sialyltransferase 4A) (SIAT4-A)	Single pass	Single pass type II membrane protein	1
Origene	SC108719	NM_014698.1	pCMV6-XL5	Ampicillin	Untagged	cDNA	O94886	TMEM63A	CSCL1_HUMAN	CSC1-like protein 1 (Transmembrane protein 63A)	Transporter	Multi pass membrane protein (10TM)	10
Origene	SC122548	NM_000111.1	pCMV6-XL5	Ampicillin	Untagged	cDNA	P40879	SLC26A3	S26A3_HUMAN	Chloride anion exchanger (Down-regulated in adenoma) (Protein DRA) (Solute carrier family 26 member 3)	Transporter	Multi pass membrane protein (14TM)	14
Origene	SC122589	NM_001294.1	pCMV6-XL5	Ampicillin	Untagged	cDNA	O96005	CLPTM1	CLPT1_HUMAN	Cleft lip and palate transmembrane protein 1	Multi pass	Multi pass membrane protein (5TM)	5
Origene	SC122189	NM_000727.2	pCMV6-XL4	Ampicillin	Untagged	cDNA	Q06432	CACNG1	CCG1_HUMAN	Voltage-dependent calcium channel gamma-1 subunit (Dihydropyridine-sensitive L-type, skeletal muscle calcium channel subunit gamma)	Multi pass	Multi pass membrane protein (4TM)	4
Origene	SC124157	NM_021012.3	pCMV6-XL4	Ampicillin	Untagged	cDNA	Q14500	KCNJ12	KCJ12_HUMAN	ATP-sensitive inward rectifier potassium channel 12 (Inward rectifier K(+) channel Kir2.2) (IRK-2) (Inward rectifier K(+) channel Kir2.2v) (Potassium channel, inwardly rectifying subfamily J member 12)	Transporter	Multi pass membrane protein (2TM)	2
Origene	SC115079	NM_014257.3	pCMV6-XL5	Ampicillin	Untagged	cDNA	Q9H2X3	CLEC4M	CLC4M_HUMAN	C-type lectin domain family 4 member M (CD209 antigen-like protein 1) (DC-SIGN-related protein) (DC-SIGNR) (Dendritic cell-specific ICAM-3-grabbing non-integrin 2) (DC-SIGN2) (Liver/lymph node-specific ICAM-3-grabbing non-integrin) (L-SIGN) (CD antigen CD299)	Single pass	Single pass type II membrane protein	1
Origene	SC123025	NM_032348.2	pCMV6-XL5	Ampicillin	Untagged	cDNA	Q9BRK3	MXRA8	MXRA8_HUMAN	Matrix-remodeling-associated protein 8 (Limitrin)	Immunoglobulin superfamily	Single pass type I membrane protein	1
Origene	SC122340	BC008788.2	pCMV6-XL5	Ampicillin	Untagged	cDNA	Q96HA4	C1orf159	CA159_HUMAN	Uncharacterized protein C1orf159	Single pass	Single pass membrane protein	1
Origene	SC122190	NM_031896.3	pCMV6-XL4	Ampicillin	Untagged	cDNA	P62955	CACNG7	CCG7_HUMAN	Voltage-dependent calcium channel gamma-7 subunit (Neuronal voltage-gated calcium channel gamma-7 subunit) (Transmembrane AMPAR regulatory protein gamma-7) (TARP gamma-7)	Multi pass	Multi pass membrane protein (4TM)	4
Origene	SC123947	NM_003701.2	pCMV6-XL4	Ampicillin	Untagged	cDNA	O14788	TNFSF11	TNF11_HUMAN	Tumor necrosis factor ligand superfamily member 11	Ligand	Single pass type II membrane protein	1
Origene	SC122751	NM_006634.2	pCMV6-XL4	Ampicillin	Untagged	cDNA	O95183	VAMP5	VAMP5_HUMAN	Vesicle-associated membrane protein 5 (VAMP-5) (Myobrevin)	Single pass	Single pass type IV membrane protein	1
Origene	SC308692	NM_213647.1	pCMV6-XL5	Ampicillin	Untagged	cDNA	P22455	FGFR4	FGFR4_HUMAN	Fibroblast growth factor receptor 4 (FGFR-4) (EC 2.7.10.1) (CD antigen CD334)	Receptor tyrosine kinase family	Single pass type I membrane protein	1
Origene	SC108082	NM_001424.3	pCMV6-XL5	Ampicillin	Untagged	cDNA	P54851	EMP2	EMP2_HUMAN	Epithelial membrane protein 2 (EMP-2) (Protein XMP)	Multi pass	Multi pass membrane protein (4TM)	4
Origene	SC113936	NM_017773.2	pCMV6-XL5	Ampicillin	Untagged	cDNA	Q8IWV1	LAX1	LAX1_HUMAN	Lymphocyte transmembrane adapter 1 (Linker for activation of X cells) (Membrane-associated adapter protein LAX)	Single pass	Single pass type III membrane protein	1
Origene	SC117417	NM_004366.2	pCMV6-XL5	Ampicillin	Untagged	cDNA	P51788	CLCN2	CLCN2_HUMAN	Chloride channel protein 2 (ClC-2)	Transporter	Multi pass membrane protein (10TM)	10
Origene	SC117405	NM_004413.1	pCMV6-XL5	Ampicillin	Untagged	cDNA	P16444	DPEP1	DPEP1_HUMAN	Dipeptidase 1 (EC 3.4.13.19) (Dehydropeptidase-I) (Microsomal dipeptidase) (Renal dipeptidase) (hRDP)	Peptidase	GPI anchor	0
Origene	SC115006	NM_014400.1	pCMV6-XL5	Ampicillin	Untagged	cDNA	O95274	LYPD3	LYPD3_HUMAN	Ly6/PLAUR domain-containing protein 3 (GPI-anchored metastasis-associated protein C4.4A homolog) (Matrigel-induced gene C4 protein) (MIG-C4)	GPI anchor	GPI anchor	0
Origene	SC111835	NM_152852.1	pCMV6-XL5	Ampicillin	Untagged	cDNA	Q9H2W1	MS4A6A	M4A6A_HUMAN	Membrane-spanning 4-domains subfamily A member 6A (CD20 antigen-like 3) (Four-span transmembrane protein 3)	Multi pass	Multi pass membrane protein (4TM)	4
Origene	SC113830	NM_017982.1	pCMV6-XL5	Ampicillin	Untagged	cDNA	Q5VX71	SUSD4	SUSD4_HUMAN	Sushi domain-containing protein 4	Single pass	Single pass type I membrane protein	1
Origene	SC117463	NM_004258.1	pCMV6-XL4	Ampicillin	Untagged	cDNA	Q93033	CD101	IGSF2_HUMAN	Immunoglobulin superfamily member 2 (IgSF2) (Cell surface glycoprotein V7) (Glu-Trp-Ile EWI motif-containing protein 101) (EWI-101) (CD antigen CD101)	Immunoglobulin superfamily	Single pass type I membrane protein	1
Origene	SC121943	NM_198098.1	pCMV6-XL4	Ampicillin	Untagged	cDNA	P29972	AQP1	AQP1_HUMAN	Aquaporin-1 (AQP-1) (Aquaporin-CHIP) (Urine water channel) (Water channel protein for red blood cells and kidney proximal tubule)	Multi pass	Multi pass membrane protein (6TM)	6
Origene	SC122277	BC001386.2	pCMV6-XL5	Ampicillin	Untagged	cDNA	P48230	TM4SF4	T4S4_HUMAN	Transmembrane 4 L6 family member 4 (Intestine and liver tetraspan membrane protein) (IL-TMP)	Multi pass	Multi pass membrane protein (4TM)	4
Origene	SC122693	NM_004933.2	pCMV6-XL5	Ampicillin	Untagged	cDNA	P55291	CDH15	CAD15_HUMAN	Cadherin-15 (Cadherin-14) (Muscle cadherin) (M-cadherin)	Cadherin family	Single pass type I membrane protein	1
Origene	SC122818	NM_014580.3	pCMV6-XL5	Ampicillin	Untagged	cDNA	Q9NY64	SLC2A8	GTR8_HUMAN	Solute carrier family 2, facilitated glucose transporter member 8 (Glucose transporter type 8) (GLUT-8) (Glucose transporter type X1)	Transporter	Multi pass membrane protein (12TM)	12
Origene	SC123372	NM_181710.2	pCMV6-XL5	Ampicillin	Untagged	cDNA	Q8WWF5	ZNRF4	ZNRF4_HUMAN	Zinc/RING finger protein 4 (RING finger protein 204)	Single pass	Single pass type I membrane protein	1
Origene	SC122723	NM_005602.4	pCMV6-XL5	Ampicillin	Untagged	cDNA	O75508	CLDN11	CLD11_HUMAN	Claudin-11 (Oligodendrocyte-specific protein)	Junctions	Multi pass membrane protein (4TM)	4
Origene	SC119446	NM_001050.1	pCMV6-XL5	Ampicillin	Untagged	cDNA	P30874	SSTR2	SSR2_HUMAN	Somatostatin receptor type 2 (SS-2-R) (SS2-R) (SS2R) (SRIF-1)	G protein coupled receptor	Multi pass membrane protein (7TM)	7
Origene	SC122765	NM_006952.3	pCMV6-XL5	Ampicillin	Untagged	cDNA	O75841	UPK1B	UPK1B_HUMAN	Uroplakin-1b (UP1b) (Tetraspanin-20) (Tspan-20) (Uroplakin Ib) (UPIb)	Multi pass	Multi pass membrane protein (4TM)	4
Origene	SC122800	NM_014270.3	pCMV6-XL5	Ampicillin	Untagged	cDNA	P82251	SLC7A9	BAT1_HUMAN	b(0,+)-type amino acid transporter 1 (b(0,+)AT1) (Glycoprotein-associated amino acid transporter b0,+AT1) (Solute carrier family 7 member 9)	Transporter	Multi pass membrane protein (12TM)	12
Origene	SC123337	NM_174892.1	pCMV6-XL5	Ampicillin	Untagged	cDNA	A8K4G0	CD300LB	CLM7_HUMAN	CMRF35-like molecule 7 (CLM-7) (CD300 antigen-like family member B) (CMRF35-A2) (Immune receptor expressed on myeloid cells 3) (IREM-3) (Leukocyte mono-Ig-like receptor 5) (Triggering receptor expressed on myeloid cells 5) (TREM-5) (CD antigen CD300b)	Immunoglobulin superfamily	Single pass type I membrane protein	1
Origene	SC122395	BC029488.1	pCMV6-XL5	Ampicillin	Untagged	cDNA	Q9HBV2	SPACA1	SACA1_HUMAN	Sperm acrosome membrane-associated protein 1 (Sperm acrosomal membrane-associated protein 32)	Single pass	Single pass type I membrane protein	1
Origene	SC119644	NM_000839.2	pCMV6-XL4	Ampicillin	Untagged	cDNA	Q14416	GRM2	GRM2_HUMAN	Metabotropic glutamate receptor 2 (mGluR2)	G protein coupled receptor	Multi pass membrane protein (7TM)	7
Origene	SC108040	NM_021115.1	pCMV6-XL4	Ampicillin	Untagged	cDNA	Q9BYH1	SEZ6L	SE6L1_HUMAN	Seizure 6-like protein	Single pass	Single pass type I membrane protein	1
Origene	SC111827	NM_018676.2	pCMV6-XL4	Ampicillin	Untagged	cDNA	Q9NS62	THSD1	THSD1_HUMAN	Thrombospondin type-1 domain-containing protein 1 (Transmembrane molecule with thrombospondin module)	Single pass	Single pass type I membrane protein	1
Origene	SC118689	NM_002347.2	pCMV6-XL4	Ampicillin	Untagged	cDNA	O94772	LY6H	LY6H_HUMAN	Lymphocyte antigen 6H (Ly-6H)	GPI anchor	GPI anchor	0
Origene	SC116848	NM_005215.1	pCMV6-XL4	Ampicillin	Untagged	cDNA	P43146	DCC	DCC_HUMAN	Netrin receptor DCC (Colorectal cancer suppressor) (Immunoglobulin superfamily DCC subclass member 1) (Tumor suppressor protein DCC)	Immunoglobulin superfamily	Single pass type I membrane protein	1
Origene	SC110563	NM_018902.3	pCMV6-XL4	Ampicillin	Untagged	cDNA	Q9Y5I1	PCDHA11	PCDAB_HUMAN	Protocadherin alpha-11 (PCDH-alpha-11)	Cadherin family	Single pass type I membrane protein	1
Origene	SC114765	NM_014926.2	pCMV6-XL4	Ampicillin	Untagged	cDNA	O94933	SLITRK3	SLIK3_HUMAN	SLIT and NTRK-like protein 3	Single pass	Single pass type I membrane protein	1
Origene	SC112271	NM_024085.2	pCMV6-XL4	Ampicillin	Untagged	cDNA	Q7Z3C6	ATG9A	ATG9A_HUMAN	Autophagy-related protein 9A (APG9-like 1) (mATG9)	Multi pass	Multi pass membrane protein (6TM)	6
Origene	SC107114	NM_031891.2	pCMV6-XL4	Ampicillin	Untagged	cDNA	Q9HBT6	CDH20	CAD20_HUMAN	Cadherin-20	Cadherin family	Single pass type I membrane protein	1
Origene	SC110544	NM_018926.2	pCMV6-XL4	Ampicillin	Untagged	cDNA	Q9Y5F9	PCDHGB6	PCDGI_HUMAN	Protocadherin gamma-B6 (PCDH-gamma-B6)	Cadherin family	Single pass type I membrane protein	1
Origene	SC122886	NM_019849.1	pCMV6-XL5	Ampicillin	Untagged	cDNA	Q9NS82	SLC7A10	AAA1_HUMAN	Asc-type amino acid transporter 1 (Asc-1) (Solute carrier family 7 member 10)	Transporter	Multi pass membrane protein (9TM)	9
Origene	SC122570	NM_000626.1	pCMV6-XL5	Ampicillin	Untagged	cDNA	P40259	CD79B	CD79B_HUMAN	B-cell antigen receptor complex-associated protein beta chain (B-cell-specific glycoprotein B29) (Ig-beta) (Immunoglobulin-associated B29 protein) (CD antigen CD79b)	Immunoglobulin superfamily	Single pass type I membrane protein	1
Origene	SC122613	NM_001922.2	pCMV6-XL5	Ampicillin	Untagged	cDNA	P40126	DCT	TYRP2_HUMAN	L-dopachrome tautomerase (DCT) (DT) (EC 5.3.3.12) (L-dopachrome Delta-isomerase) (Tyrosinase-related protein 2) (TRP-2) (TRP2)	Single pass	Single pass type I membrane protein	1
Origene	SC122160	NM_000743.2	pCMV6-XL4	Ampicillin	Untagged	cDNA	P32297	CHRNA3	ACHA3_HUMAN	Neuronal acetylcholine receptor subunit alpha-3	Transporter	Multi pass membrane protein (4TM)	4
Origene	SC122459	BC030524.1	pCMV6-XL5	Ampicillin	Untagged	cDNA	Q8N6F1	CLDN19	CLD19_HUMAN	Claudin-19	Junctions	Multi pass membrane protein (4TM)	4
Origene	SC122666	NM_004004.3	pCMV6-XL5	Ampicillin	Untagged	cDNA	P29033	GJB2	CXB2_HUMAN	Gap junction beta-2 protein (Connexin-26) (Cx26)	Junctions	Multi pass membrane protein (4TM)	4
Origene	SC123229	NM_145316.1	pCMV6-XL5	Ampicillin	Untagged	cDNA	Q8N7C4	TMEM217	TM217_HUMAN	Transmembrane protein 217	Multi pass	Multi pass membrane protein (4TM)	4
Origene	SC122596	NM_001464.3	pCMV6-XL5	Ampicillin	Untagged	cDNA	Q99965	ADAM2	ADAM2_HUMAN	Disintegrin and metalloproteinase domain-containing protein 2 (ADAM 2) (Cancer/testis antigen 15) (CT15) (Fertilin subunit beta) (PH-30) (PH30) (PH30-beta)	Single pass	Single pass type I membrane protein	1
Origene	SC117356	NM_004443.3	pCMV6-XL4	Ampicillin	Untagged	cDNA	P54753	EPHB3	EPHB3_HUMAN	Ephrin type-B receptor 3 (EC 2.7.10.1) (EPH-like tyrosine kinase 2) (EPH-like kinase 2) (Embryonic kinase 2) (EK2) (hEK2) (Tyrosine-protein kinase TYRO6)	Receptor tyrosine kinase family	Single pass type I membrane protein	1
Origene	SC122579	NM_000878.2	pCMV6-XL5	Ampicillin	Untagged	cDNA	P14784	IL2RB	IL2RB_HUMAN	Interleukin-2 receptor subunit beta (IL-2 receptor subunit beta) (IL-2R subunit beta) (IL-2RB) (High affinity IL-2 receptor subunit beta) (p70-75) (p75) (CD antigen CD122)	Cytokine receptor family	Single pass type I membrane protein	1
Origene	SC127773	NM_017522.3	pCMV6-XL4	Ampicillin	Untagged	cDNA	Q14114	LRP8	LRP8_HUMAN	Low-density lipoprotein receptor-related protein 8 (LRP-8) (Apolipoprotein E receptor 2)	Single pass	Single pass type I membrane protein	1
Origene	SC127603	NM_001466.2	pCMV6-XL4	Ampicillin	Untagged	cDNA	Q14332	FZD2	FZD2_HUMAN	Frizzled-2 (Fz-2) (hFz2) (FzE2)	G protein coupled receptor	Multi pass membrane protein (7TM)	7
Origene	SC113328	NM_018929.2	pCMV6-XL4	Ampicillin	Untagged	cDNA	Q9Y5F6	PCDHGC5	PCDGM_HUMAN	Protocadherin gamma-C5 (PCDH-gamma-C5)	Cadherin family	Single pass type I membrane protein	1
Origene	SC117621	NM_004036.2	pCMV6-XL4	Ampicillin	Untagged	cDNA	O60266	ADCY3	ADCY3_HUMAN	Adenylate cyclase type 3 (EC 4.6.1.1) (ATP pyrophosphate-lyase 3) (Adenylate cyclase type III) (AC-III) (Adenylate cyclase, olfactive type) (Adenylyl cyclase 3) (AC3)	Enzyme	Multi pass membrane protein (12TM)	12
Origene	SC113325	NM_018923.2	pCMV6-XL4	Ampicillin	Untagged	cDNA	Q9Y5G2	PCDHGB2	PCDGE_HUMAN	Protocadherin gamma-B2 (PCDH-gamma-B2)	Cadherin family	Single pass type I membrane protein	1
Origene	SC113280	NM_018977.2	pCMV6-XL4	Ampicillin	Untagged	cDNA	Q9NZ94	NLGN3	NLGN3_HUMAN	Neuroligin-3 (Gliotactin homolog)	Single pass	Single pass type I membrane protein	1
Origene	SC108218	NM_001495.4	pCMV6-XL4	Ampicillin	Untagged	cDNA	O00451	GFRA2	GFRA2_HUMAN	GDNF family receptor alpha-2 (GDNF receptor alpha-2) (GDNFR-alpha-2) (GFR-alpha-2) (GDNF receptor beta) (GDNFR-beta) (Neurturin receptor alpha) (NRTNR-alpha) (NTNR-alpha) (RET ligand 2) (TGF-beta-related neurotrophic factor receptor 2)	GPI anchor	GPI anchor	0
Origene	SC117852	NM_003667.2	pCMV6-XL4	Ampicillin	Untagged	cDNA	O75473	LGR5	LGR5_HUMAN	Leucine-rich repeat-containing G-protein coupled receptor 5 (G-protein coupled receptor 49) (G-protein coupled receptor 67) (G-protein coupled receptor HG38)	G protein coupled receptor	Multi pass membrane protein (7TM)	7
Origene	SC118624	NM_002499.1	pCMV6-XL4	Ampicillin	Untagged	cDNA	Q92859	NEO1	NEO1_HUMAN	Neogenin (Immunoglobulin superfamily DCC subclass member 2)	Immunoglobulin superfamily	Single pass type I membrane protein	1
Origene	SC102125	NM_032961.1	pCMV6-XL4	Ampicillin	Untagged	cDNA	Q9P2E7	PCDH10	PCD10_HUMAN	Protocadherin-10	Cadherin family	Single pass type I membrane protein	1
Origene	SC123559	BC022501.1	pCMV6-XL5	Ampicillin	Untagged	cDNA	O95665	NTSR2	NTR2_HUMAN	Neurotensin receptor type 2 (NT-R-2) (NTR2) (Levocabastine-sensitive neurotensin receptor)	G protein coupled receptor	Multi pass membrane protein (7TM)	7
Origene	SC122599	NM_001532.2	pCMV6-XL5	Ampicillin	Untagged	cDNA	Q14542	SLC29A2	S29A2_HUMAN	Equilibrative nucleoside transporter 2 (36 kDa nucleolar protein HNP36) (Delayed-early response protein 12) (Equilibrative nitrobenzylmercaptopurine riboside-insensitive nucleoside transporter) (Equilibrative NBMPR-insensitive nucleoside transporter) (Hydrophobic nucleolar protein, 36 kDa) (Nucleoside transporter, ei-type) (Solute carrier family 29 member 2)	Transporter	Multi pass membrane protein (11TM)	11
Origene	SC118984	NM_001841.1	pCMV6-XL4	Ampicillin	Untagged	cDNA	P34972	CNR2	CNR2_HUMAN	Cannabinoid receptor 2 (CB-2) (CB2) (hCB2) (CX5)	G protein coupled receptor	Multi pass membrane protein (7TM)	7
Origene	SC122551	NM_000174.2	pCMV6-XL5	Ampicillin	Untagged	cDNA	P14770	GP9	GPIX_HUMAN	Platelet glycoprotein IX (GP-IX) (GPIX) (Glycoprotein 9) (CD antigen CD42a)	Single pass	Single pass type I membrane protein	1
Origene	SC119700	NM_000751.1	pCMV6-XL5	Ampicillin	Untagged	cDNA	Q07001	CHRND	ACHD_HUMAN	Acetylcholine receptor subunit delta	Multi pass	Multi pass membrane protein (4TM)	4
Origene	SC119213	NM_001508.1	pCMV6-XL4	Ampicillin	Untagged	cDNA	O43194	GPR39	GPR39_HUMAN	G-protein coupled receptor 39	G protein coupled receptor	Multi pass membrane protein (7TM)	7
Origene	SC122583	NM_001136.3	pCMV6-XL5	Ampicillin	Untagged	cDNA	Q15109	AGER	RAGE_HUMAN	Advanced glycosylation end product-specific receptor (Receptor for advanced glycosylation end products)	Immunoglobulin superfamily	Single pass type I membrane protein	1
Origene	SC122810	NM_014441.1	pCMV6-XL5	Ampicillin	Untagged	cDNA	Q9Y336	SIGLEC9	SIGL9_HUMAN	Sialic acid-binding Ig-like lectin 9 (Siglec-9) (CDw329) (Protein FOAP-9) (CD antigen CD329)	Immunoglobulin superfamily	Single pass type I membrane protein	1
Origene	SC119966	NM_000316.2	pCMV6-XL4	Ampicillin	Untagged	cDNA	Q03431	PTH1R	PTH1R_HUMAN	Parathyroid hormone/parathyroid hormone-related peptide receptor (PTH/PTHrP type I receptor) (PTH/PTHr receptor) (Parathyroid hormone 1 receptor) (PTH1 receptor)	G protein coupled receptor	Multi pass membrane protein (7TM)	7
Origene	SC123929	NM_002043.1	pCMV6-XL4	Ampicillin	Untagged	cDNA	P28476	GABRR2	GBRR2_HUMAN	Gamma-aminobutyric acid receptor subunit rho-2 (GABA(A) receptor subunit rho-2) (GABA(C) receptor)	Transporter	Multi pass membrane protein (4TM)	4
Origene	SC119587	NM_000885.4	pCMV6-XL4	Ampicillin	Untagged	cDNA	P13612	ITGA4	ITA4_HUMAN	Integrin alpha-4 (CD49 antigen-like family member D) (Integrin alpha-IV) (VLA-4 subunit alpha) (CD antigen CD49d)	Integrin family	Single pass membrane protein	1
Origene	SC117048	NM_004952.3	pCMV6-XL4	Ampicillin	Untagged	cDNA	P52797	EFNA3	EFNA3_HUMAN	Ephrin-A3 (EFL-2) (EHK1 ligand) (EHK1-L) (EPH-related receptor tyrosine kinase ligand 3) (LERK-3)	GPI anchor	GPI anchor	0
Origene	SC115333	NM_013231.4	pCMV6-XL4	Ampicillin	Untagged	cDNA	O43155	FLRT2	FLRT2_HUMAN	Leucine-rich repeat transmembrane protein FLRT2 (Fibronectin-like domain-containing leucine-rich transmembrane protein 2)	Single pass	Single pass type I membrane protein	1
Origene	SC115983	NM_006614.2	pCMV6-XL4	Ampicillin	Untagged	cDNA	O00533	CHL1	NCHL1_HUMAN	Neural cell adhesion molecule L1-like protein (Close homolog of L1) [Cleaved into: Processed neural cell adhesion molecule L1-like protein]	Immunoglobulin superfamily	Single pass type I membrane protein	1
Origene	SC118073	NM_003243.2	pCMV6-XL4	Ampicillin	Untagged	cDNA	Q03167	TGFBR3	TGBR3_HUMAN	Transforming growth factor beta receptor type 3 (TGF-beta receptor type 3) (TGFR-3) (Betaglycan) (Transforming growth factor beta receptor III) (TGF-beta receptor type III)	Single pass	Single pass type I membrane protein	1
Origene	SC112876	NM_021904.1	pCMV6-XL4	Ampicillin	Untagged	cDNA	Q9UBS5	GABBR1	GABR1_HUMAN	Gamma-aminobutyric acid type B receptor subunit 1 (GABA-B receptor 1) (GABA-B-R1) (GABA-BR1) (GABABR1) (Gb1)	G protein coupled receptor	Multi pass membrane protein (7TM)	7
Origene	SC107943	NM_000478.2	pCMV6-XL4	Ampicillin	Untagged	cDNA	P05186	ALPL	PPBT_HUMAN	Alkaline phosphatase, tissue-nonspecific isozyme (AP-TNAP) (TNSALP) (EC 3.1.3.1) (Alkaline phosphatase liver/bone/kidney isozyme)	GPI anchor	GPI anchor	0
Origene	SC108634	NM_017577.1	pCMV6-XL4	Ampicillin	Untagged	cDNA	Q8IYS0	GRAMD1C	GRM1C_HUMAN	GRAM domain-containing protein 1C	Single pass	Single pass membrane protein	1
Origene	SC115244	NM_013390.1	pCMV6-XL4	Ampicillin	Untagged	cDNA	Q9UHN6	TMEM2	TMEM2_HUMAN	Transmembrane protein 2	Single pass	Single pass membrane protein	1
Origene	SC118708	NM_002310.3	pCMV6-XL4	Ampicillin	Untagged	cDNA	P42702	LIFR	LIFR_HUMAN	Leukemia inhibitory factor receptor (LIF receptor) (LIF-R) (CD antigen CD118)	Cytokine receptor family	Single pass membrane protein	1
Origene	SC124135	NM_004624.2	pCMV6-XL4	Ampicillin	Untagged	cDNA	P32241	VIPR1	VIPR1_HUMAN	Vasoactive intestinal polypeptide receptor 1 (VIP-R-1) (Pituitary adenylate cyclase-activating polypeptide type II receptor) (PACAP type II receptor) (PACAP-R-2) (PACAP-R2) (VPAC1)	G protein coupled receptor	Multi pass membrane protein (7TM)	7
Origene	SC123912	NM_005588.1	pCMV6-XL4	Ampicillin	Untagged	cDNA	Q16819	MEP1A	MEP1A_HUMAN	Meprin A subunit alpha (EC 3.4.24.18) (Endopeptidase-2) (N-benzoyl-L-tyrosyl-P-amino-benzoic acid hydrolase subunit alpha) (PABA peptide hydrolase) (PPH alpha)	Peptidase	Single pass type I membrane protein	1
Origene	SC123076	NM_033050.2	pCMV6-XL5	Ampicillin	Untagged	cDNA	Q9BXA5	SUCNR1	SUCR1_HUMAN	Succinate receptor 1 (G-protein coupled receptor 91) (P2Y purinoceptor 1-like)	G protein coupled receptor	Multi pass membrane protein (7TM)	7
Origene	SC122556	NM_000273.1	pCMV6-XL5	Ampicillin	Untagged	cDNA	P51810	GPR143	GP143_HUMAN	G-protein coupled receptor 143 (Ocular albinism type 1 protein)	G protein coupled receptor	Multi pass membrane protein (7TM)	7
Origene	SC123935	NM_133497.2	pCMV6-XL4	Ampicillin	Untagged	cDNA	Q8TDN2	KCNV2	KCNV2_HUMAN	Potassium voltage-gated channel subfamily V member 2 (Voltage-gated potassium channel subunit Kv8.2)	Transporter	Multi pass membrane protein (6TM)	6
Origene	SC115273	NM_013308.2	pCMV6-XL4	Ampicillin	Untagged	cDNA	O14626	GPR171	GP171_HUMAN	Probable G-protein coupled receptor 171 (G-protein coupled receptor H963)	G protein coupled receptor	Multi pass membrane protein (7TM)	7
Origene	SC123978	NM_005446.2	pCMV6-XL5	Ampicillin	Untagged	cDNA	O15547	P2RX6	P2RX6_HUMAN	P2X purinoceptor 6 (P2X6) (ATP receptor) (P2XM) (Purinergic receptor) (Purinergic receptor P2X-like 1)	Multi pass	Multi pass membrane protein (2TM)	2
Origene	SC124074	NM_000746.2	pCMV6-XL4	Ampicillin	Untagged	cDNA	P36544	CHRNA7	ACHA7_HUMAN	Neuronal acetylcholine receptor subunit alpha-7	Multi pass	Multi pass membrane protein (4TM)	4
Origene	SC122931	NM_022338.2	pCMV6-XL5	Ampicillin	Untagged	cDNA	Q96F05	C11orf24	CK024_HUMAN	Uncharacterized protein C11orf24 (Protein DM4E3)	Single pass	Single pass type I membrane protein	1
Origene	SC123993	NM_000444.2	pCMV6-XL4	Ampicillin	Untagged	cDNA	P78562	PHEX	PHEX_HUMAN	Phosphate-regulating neutral endopeptidase (EC 3.4.24.-) (Metalloendopeptidase homolog PEX) (Vitamin D-resistant hypophosphatemic rickets protein) (X-linked hypophosphatemia protein) (HYP)	Peptidase	Single pass type II membrane protein	1
Origene	SC120058	NM_000214.1	pCMV6-XL4	Ampicillin	Untagged	cDNA	P78504	JAG1	JAG1_HUMAN	Protein jagged-1 (Jagged1) (hJ1) (CD antigen CD339)	Single pass	Single pass type I membrane protein	1
Origene	SC113423	NM_018538.1	pCMV6-XL4	Ampicillin	Untagged	cDNA	Q96PL5	ERMAP	ERMAP_HUMAN	Erythroid membrane-associated protein (hERMAP) (Radin blood group antigen) (Scianna blood group antigen)	Immunoglobulin superfamily	Single pass type I membrane protein	1
Origene	SC117413	NM_004360.2	pCMV6-XL4	Ampicillin	Untagged	cDNA	P12830	CDH1	CADH1_HUMAN	Cadherin-1 (CAM 120/80) (Epithelial cadherin) (E-cadherin) (Uvomorulin) (CD antigen CD324) [Cleaved into: E-Cad/CTF1; E-Cad/CTF2; E-Cad/CTF3]	Cadherin family	Single pass type I membrane protein	1
Origene	SC118956	NM_001935.3	pCMV6-XL4	Ampicillin	Untagged	cDNA	P27487	DPP4	DPP4_HUMAN	Dipeptidyl peptidase 4 (EC 3.4.14.5) (ADABP) (Adenosine deaminase complexing protein 2) (ADCP-2) (Dipeptidyl peptidase IV) (DPP IV) (T-cell activation antigen CD26) (TP103) (CD antigen CD26) [Cleaved into: Dipeptidyl peptidase 4 membrane form (Dipeptidyl peptidase IV membrane form); Dipeptidyl peptidase 4 soluble form (Dipeptidyl peptidase IV soluble form)]	Single pass	Single pass type II membrane protein	1
Origene	SC120055	NM_000210.1	pCMV6-XL4	Ampicillin	Untagged	cDNA	P23229	ITGA6	ITA6_HUMAN	Integrin alpha-6 (CD49 antigen-like family member F) (VLA-6) (CD antigen CD49f) [Cleaved into: Integrin alpha-6 heavy chain; Integrin alpha-6 light chain; Processed integrin alpha-6 (Alpha6p)]	Integrin family	Single pass membrane protein	1
Origene	SC117754	NM_003773.2	pCMV6-XL5	Ampicillin	Untagged	cDNA	Q12891	HYAL2	HYAL2_HUMAN	Hyaluronidase-2 (Hyal-2) (EC 3.2.1.35) (Hyaluronoglucosaminidase-2) (Lung carcinoma protein 2) (LuCa-2)	GPI anchor	GPI anchor	0
Origene	SC112789	NM_003268.3	pCMV6-XL5	Ampicillin	Untagged	cDNA	O60602	TLR5	TLR5_HUMAN	Toll-like receptor 5 (Toll/interleukin-1 receptor-like protein 3)	Leucine rich repeat containing	Single pass type I membrane protein	1
Origene	SC124271	NM_080600.1	pCMV6-XL5	Ampicillin	Untagged	cDNA	P20916	MAG	MAG_HUMAN	Myelin-associated glycoprotein (Siglec-4a)	Immunoglobulin superfamily	Single pass type I membrane protein	1
Origene	SC100923	NM_152750.2	pCMV6-XL5	Ampicillin	Untagged	cDNA	Q6ZTQ4	CDHR3	CDHR3_HUMAN	Cadherin-related family member 3 (Cadherin-like protein 28)	Cadherin related family	Single pass type I membrane protein	1
Origene	SC114190	NM_016522.2	pCMV6-XL5	Ampicillin	Untagged	cDNA	Q9P121	NTM	NTRI_HUMAN	Neurotrimin (hNT) (IgLON family member 2)	Immunoglobulin superfamily	GPI anchor	0
Origene	SC119696	NM_000798.3	pCMV6-XL5	Ampicillin	Untagged	cDNA	P21918	DRD5	DRD5_HUMAN	D(1B) dopamine receptor (D(5) dopamine receptor) (D1beta dopamine receptor) (Dopamine D5 receptor)	G protein coupled receptor	Multi pass membrane protein (7TM)	7
Origene	SC122108	NM_019841.3	pCMV6-XL5	Ampicillin	Untagged	cDNA	Q9NQA5	TRPV5	TRPV5_HUMAN	Transient receptor potential cation channel subfamily V member 5 (TrpV5) (Calcium transport protein 2) (CaT2) (Epithelial calcium channel 1) (ECaC) (ECaC1) (Osm-9-like TRP channel 3) (OTRPC3)	Transporter	Multi pass membrane protein (6TM)	6
Origene	SC122572	NM_000710.2	pCMV6-XL5	Ampicillin	Untagged	cDNA	P46663	BDKRB1	BKRB1_HUMAN	B1 bradykinin receptor (B1R) (BK-1 receptor)	G protein coupled receptor	Multi pass membrane protein (7TM)	7
Origene	SC122137	NM_017419.1	pCMV6-XL4	Ampicillin	Untagged	cDNA	Q9NY37	ASIC5	ASIC5_HUMAN	Acid-sensing ion channel 5 (ASIC5) (Amiloride-sensitive cation channel 5) (Human intestine Na(+) channel) (HINaC)	Transporter	Multi pass membrane protein (2TM)	2
Origene	SC123957	NM_003399.4	pCMV6-XL4	Ampicillin	Untagged	cDNA	O43895	XPNPEP2	XPP2_HUMAN	Xaa-Pro aminopeptidase 2 (EC 3.4.11.9) (Aminoacylproline aminopeptidase) (Membrane-bound aminopeptidase P) (Membrane-bound APP) (Membrane-bound AmP) (mAmP) (X-Pro aminopeptidase 2)	Peptidase	GPI anchor	0
Origene	SC124089	NM_000418.2	pCMV6-XL4	Ampicillin	Untagged	cDNA	P24394	IL4R	IL4RA_HUMAN	Interleukin-4 receptor subunit alpha (IL-4 receptor subunit alpha) (IL-4R subunit alpha) (IL-4R-alpha) (IL-4RA) (CD antigen CD124) [Cleaved into: Soluble interleukin-4 receptor subunit alpha (Soluble IL-4 receptor subunit alpha) (Soluble IL-4R-alpha) (sIL4Ralpha/prot) (IL-4-binding protein) (IL4-BP)]	Cytokine receptor family	Single pass membrane protein	1
Origene	SC122763	NM_006928.3	pCMV6-XL5	Ampicillin	Untagged	cDNA	P40967	PMEL	PMEL_HUMAN	Melanocyte protein PMEL (ME20-M) (ME20M) (Melanocyte protein Pmel 17) (Melanocytes lineage-specific antigen GP100) (Melanoma-associated ME20 antigen) (P1) (P100) (Premelanosome protein) (Silver locus protein homolog) [Cleaved into: M-alpha (95 kDa melanocyte-specific secreted glycoprotein) (P26) (Secreted melanoma-associated ME20 antigen) (ME20-S) (ME20S); M-beta]	Single pass	Single pass type I membrane protein	1
Origene	SC123000	NM_031313.1	pCMV6-XL5	Ampicillin	Untagged	cDNA	P10696	ALPPL2	PPBN_HUMAN	Alkaline phosphatase, placental-like (EC 3.1.3.1) (ALP-1) (Alkaline phosphatase Nagao isozyme) (Germ cell alkaline phosphatase) (GCAP) (Placental alkaline phosphatase-like) (PLAP-like)	GPI anchor	GPI anchor	0
Origene	SC122604	NM_001651.1	pCMV6-XL5	Ampicillin	Untagged	cDNA	P55064	AQP5	AQP5_HUMAN	Aquaporin-5 (AQP-5)	Multi pass	Multi pass membrane protein (6TM)	6
Origene	SC122985	NM_030570.2	pCMV6-XL5	Ampicillin	Untagged	cDNA	Q9BT76	UPK3B	UPK3B_HUMAN	Uroplakin-3b (UP3b) (Uroplakin IIIb) (UPIIIb) (p35)	Single pass	Single pass type I membrane protein	1
Origene	SC100342	NM_153343.2	pCMV6-XL5	Ampicillin	Untagged	cDNA	Q6UWR7	ENPP6	ENPP6_HUMAN	Ectonucleotide pyrophosphatase/phosphodiesterase family member 6 (E-NPP 6) (NPP-6) (EC 3.1.4.-) (EC 3.1.4.38) (Choline-specific glycerophosphodiester phosphodiesterase) (Glycerophosphocholine cholinephosphodiesterase) (GPC-Cpde)	GPI anchor	GPI anchor	0
Origene	SC100827	NM_153377.2	pCMV6-XL4	Ampicillin	Untagged	cDNA	Q6UXM1	LRIG3	LRIG3_HUMAN	Leucine-rich repeats and immunoglobulin-like domains protein 3 (LIG-3)	Immunoglobulin superfamily	Single pass type I membrane protein	1
Origene	SC102421	NM_020775.2	pCMV6-XL4	Ampicillin	Untagged	cDNA	Q6UXG2	KIAA1324	K1324_HUMAN	UPF0577 protein KIAA1324 (Estrogen-induced gene 121 protein)	Single pass	Single pass type I membrane protein	1
Origene	SC115238	NM_013381.1	pCMV6-XL4	Ampicillin	Untagged	cDNA	Q9UKU6	TRHDE	TRHDE_HUMAN	Thyrotropin-releasing hormone-degrading ectoenzyme (TRH-DE) (TRH-degrading ectoenzyme) (EC 3.4.19.6) (Pyroglutamyl-peptidase II) (PAP-II) (TRH-specific aminopeptidase) (Thyroliberinase)	Peptidase	Single pass type II membrane protein	1
Origene	SC116571	NM_005708.2	pCMV6-XL4	Ampicillin	Untagged	cDNA	Q9Y625	GPC6	GPC6_HUMAN	Glypican-6 [Cleaved into: Secreted glypican-6]	GPI anchor	GPI anchor	0
Origene	SC124933	NM_201563.2	pCMV6-XL5	Ampicillin	Untagged	cDNA	P31995	FCGR2C	FCG2C_HUMAN	Low affinity immunoglobulin gamma Fc region receptor II-c (IgG Fc receptor II-c) (CDw32) (Fc-gamma RII-c) (Fc-gamma-RIIc) (FcRII-c) (CD antigen CD32)	Immunoglobulin superfamily	Single pass type I membrane protein	1
Origene	SC125331	NM_138715.1	pCMV6-XL5	Ampicillin	Untagged	cDNA	P21757	MSR1	MSRE_HUMAN	Macrophage scavenger receptor types I and II (Macrophage acetylated LDL receptor I and II) (Scavenger receptor class A member 1) (CD antigen CD204)	Single pass	Single pass type II membrane protein	1
Origene	SC100478	NM_022486.1	pCMV6-XL5	Ampicillin	Untagged	cDNA	Q6UWL2	SUSD1	SUSD1_HUMAN	Sushi domain-containing protein 1	Single pass	Single pass type I membrane protein	1
Origene	SC113134	NM_020348.1	pCMV6-XL4	Ampicillin	Untagged	cDNA	Q9NRU3	CNNM1	CNNM1_HUMAN	Metal transporter CNNM1 (Ancient conserved domain-containing protein 1) (Cyclin-M1)	Multi pass	Multi pass membrane protein (4TM)	4
Origene	SC119640	NM_000831.2	pCMV6-XL4	Ampicillin	Untagged	cDNA	Q13003	GRIK3	GRIK3_HUMAN	Glutamate receptor ionotropic, kainate 3 (GluK3) (Excitatory amino acid receptor 5) (EAA5) (Glutamate receptor 7) (GluR-7) (GluR7)	Transporter	Multi pass membrane protein (3TM)	3
Origene	SC122396	BC001861.2	pCMV6-XL5	Ampicillin	Untagged	cDNA	Q9BY14	TEX101	TX101_HUMAN	Testis-expressed sequence 101 protein (Cell surface receptor NYD-SP8) (Scleroderma-associated autoantigen) (Spermatogenesis-related gene protein)	GPI anchor	GPI anchor	0
Origene	SC122972	NM_024809.2	pCMV6-XL5	Ampicillin	Untagged	cDNA	Q96GX1	TCTN2	TECT2_HUMAN	Tectonic-2	Single pass	Single pass type I membrane protein	1
Origene	SC122858	NM_017442.2	pCMV6-XL5	Ampicillin	Untagged	cDNA	Q9NR96	TLR9	TLR9_HUMAN	Toll-like receptor 9 (CD antigen CD289)	Leucine rich repeat containing	Single pass type I membrane protein	1
Origene	SC123539	BC026333.1	pCMV6-XL5	Ampicillin	Untagged	cDNA	O00144	FZD9	FZD9_HUMAN	Frizzled-9 (Fz-9) (hFz9) (FzE6) (CD antigen CD349)	G protein coupled receptor	Multi pass membrane protein (7TM)	7
Origene	SC122768	NM_007053.2	pCMV6-XL5	Ampicillin	Untagged	cDNA	O95971	CD160	BY55_HUMAN	CD160 antigen (Natural killer cell receptor BY55) (CD antigen CD160)	GPI anchor	GPI anchor	0
Origene	SC123378	NM_182548.2	pCMV6-XL5	Ampicillin	Untagged	cDNA	Q8TAF8	LHFPL5	TMHS_HUMAN	Tetraspan membrane protein of hair cell stereocilia (Lipoma HMGIC fusion partner-like 5 protein)	Multi pass	Multi pass membrane protein (4TM)	4
Origene	SC122522	BC030200.1	pCMV6-XL5	Ampicillin	Untagged	cDNA	A8MVW0	FAM171A2	F1712_HUMAN	Protein FAM171A2	Single pass	Single pass type I membrane protein	1
Origene	SC122598	NM_001496.3	pCMV6-XL5	Ampicillin	Untagged	cDNA	O60609	GFRA3	GFRA3_HUMAN	GDNF family receptor alpha-3 (GDNF receptor alpha-3) (GDNFR-alpha-3) (GFR-alpha-3)	GPI anchor	GPI anchor	0
Origene	SC303284	NM_003212.1	pCMV6-XL5	Ampicillin	Untagged	cDNA	P13385	TDGF1	TDGF1_HUMAN	Teratocarcinoma-derived growth factor 1 (Cripto-1 growth factor) (CRGF) (Epidermal growth factor-like cripto protein CR1)	GPI anchor	GPI anchor	0
Origene	SC122933	NM_022355.1	pCMV6-XL5	Ampicillin	Untagged	cDNA	Q9H4A9	DPEP2	DPEP2_HUMAN	Dipeptidase 2 (EC 3.4.13.19)	Peptidase	GPI anchor	0
Origene	SC120551	NM_130797.1	pCMV6-XL4	Ampicillin	Untagged	cDNA	P42658	DPP6	DPP6_HUMAN	Dipeptidyl aminopeptidase-like protein 6 (DPPX) (Dipeptidyl aminopeptidase-related protein) (Dipeptidyl peptidase 6) (Dipeptidyl peptidase IV-like protein) (Dipeptidyl peptidase VI) (DPP VI)	Peptidase	Single pass type II membrane protein	1
Origene	SC119584	NM_000927.3	pCMV6-XL4	Ampicillin	Untagged	cDNA	P08183	ABCB1	MDR1_HUMAN	Multidrug resistance protein 1 (EC 3.6.3.44) (ATP-binding cassette sub-family B member 1) (P-glycoprotein 1) (CD antigen CD243)	Multi pass	Multi pass membrane protein (12TM)	12
Origene	SC115061	NM_014361.2	pCMV6-XL4	Ampicillin	Untagged	cDNA	O94779	CNTN5	CNTN5_HUMAN	Contactin-5 (Neural recognition molecule NB-2) (hNB-2)	Immunoglobulin superfamily	GPI anchor	0
Origene	SC124808	NM_018915.2	pCMV6-XL4	Ampicillin	Untagged	cDNA	Q9Y5H1	PCDHGA2	PCDG2_HUMAN	Protocadherin gamma-A2 (PCDH-gamma-A2)	Cadherin family	Single pass type I membrane protein	1
Origene	SC108415	NM_004440.2	pCMV6-XL4	Ampicillin	Untagged	cDNA	Q15375	EPHA7	EPHA7_HUMAN	Ephrin type-A receptor 7 (EC 2.7.10.1) (EPH homology kinase 3) (EHK-3) (EPH-like kinase 11) (EK11) (hEK11)	Receptor tyrosine kinase family	Single pass type I membrane protein	1
Origene	SC100275	NM_147164.1	pCMV6-XL4	Ampicillin	Untagged	cDNA	P26992	CNTFR	CNTFR_HUMAN	Ciliary neurotrophic factor receptor subunit alpha (CNTF receptor subunit alpha) (CNTFR-alpha)	Cytokine receptor family	Single pass membrane protein	1
Origene	SC111686	NM_016124.2	pCMV6-XL4	Ampicillin	Untagged	cDNA	Q02161	RHD	RHD_HUMAN	Blood group Rh(D) polypeptide (RHXIII) (Rh polypeptide 2) (RhPII) (Rhesus D antigen) (CD antigen CD240D)	Transporter	Multi pass membrane protein (11TM)	11
Origene	SC120336	NM_052918.3	pCMV6-XL4	Ampicillin	Untagged	cDNA	Q8WY21	SORCS1	SORC1_HUMAN	VPS10 domain-containing receptor SorCS1 (hSorCS)	Single pass	Single pass type I membrane protein	1
Origene	SC120577	NM_138972.2	pCMV6-XL4	Ampicillin	Untagged	cDNA	P56817	BACE1	BACE1_HUMAN	Beta-secretase 1 (EC 3.4.23.46) (Aspartyl protease 2) (ASP2) (Asp 2) (Beta-site amyloid precursor protein cleaving enzyme 1) (Beta-site APP cleaving enzyme 1) (Memapsin-2) (Membrane-associated aspartic protease 2)	Peptidase	Single pass type I membrane protein	1
Origene	SC115655	NM_007163.2	pCMV6-XL4	Ampicillin	Untagged	cDNA	Q15849	SLC14A2	UT2_HUMAN	Urea transporter 2 (Solute carrier family 14 member 2) (Urea transporter, kidney)	Multi pass	Multi pass membrane protein (17TM)	17
Origene	SC123980	NM_002559.2	pCMV6-XL4	Ampicillin	Untagged	cDNA	P56373	P2RX3	P2RX3_HUMAN	P2X purinoceptor 3 (P2X3) (ATP receptor) (Purinergic receptor)	Multi pass	Multi pass membrane protein (2TM)	2
Origene	SC119766	NM_000686.3	pCMV6-XL5	Ampicillin	Untagged	cDNA	P50052	AGTR2	AGTR2_HUMAN	Type-2 angiotensin II receptor (Angiotensin II type-2 receptor) (AT2)	G protein coupled receptor	Multi pass membrane protein (7TM)	7
Origene	SC307455	NM_182597.1	pCMV6-XL5	Ampicillin	Untagged	cDNA	Q8N8F7	LSMEM1	LSME1_HUMAN	Leucine-rich single-pass membrane protein 1	Single pass	Single pass membrane protein	1
Origene	SC101345	NM_000953.2	pCMV6-XL4	Ampicillin	Untagged	cDNA	Q13258	PTGDR	PD2R_HUMAN	Prostaglandin D2 receptor (PGD receptor) (PGD2 receptor) (Prostanoid DP receptor)	G protein coupled receptor	Multi pass membrane protein (7TM)	7
Origene	SC117654	NM_003950.1	pCMV6-XL4	Ampicillin	Untagged	cDNA	Q96RI0	F2RL3	PAR4_HUMAN	Proteinase-activated receptor 4 (PAR-4) (Coagulation factor II receptor-like 3) (Thrombin receptor-like 3)	G protein coupled receptor	Multi pass membrane protein (7TM)	7
Origene	SC126555	NM_022034.3	pCMV6-XL4	Ampicillin	Untagged	cDNA	Q86UP6	CUZD1	CUZD1_HUMAN	CUB and zona pellucida-like domain-containing protein 1 (CUB and ZP domain-containing protein 1) (Transmembrane protein UO-44)	Single pass	Single pass type I membrane protein	1
Origene	SC127971	NM_005264.2	pCMV6-XL5	Ampicillin	Untagged	cDNA	P56159	GFRA1	GFRA1_HUMAN	GDNF family receptor alpha-1 (GDNF receptor alpha-1) (GDNFR-alpha-1) (GFR-alpha-1) (RET ligand 1) (TGF-beta-related neurotrophic factor receptor 1)	GPI anchor	GPI anchor	0
Origene	SC122724	NM_005631.3	pCMV6-XL5	Ampicillin	Untagged	cDNA	Q99835	SMO	SMO_HUMAN	Smoothened homolog (SMO) (Protein Gx)	G protein coupled receptor	Multi pass membrane protein (7TM)	7
Origene	SC303957	NM_012313.1	pCMV6-XL5	Ampicillin	Untagged	cDNA	Q14952	KIR2DS3	KI2S3_HUMAN	Killer cell immunoglobulin-like receptor 2DS3 (MHC class I NK cell receptor) (Natural killer-associated transcript 7) (NKAT-7)	Immunoglobulin superfamily	Single pass type I membrane protein	1
Origene	SC128119	NM_145912.4	pCMV6-XL5	Ampicillin	Untagged	cDNA	Q8NET5	NFAM1	NFAM1_HUMAN	NFAT activation molecule 1 (Calcineurin/NFAT-activating ITAM-containing protein) (NFAT-activating protein with ITAM motif 1)	Immunoglobulin superfamily	Single pass type I membrane protein	1
Origene	SC124818	NM_130392.1	pCMV6-XL4	Ampicillin	Untagged	cDNA	P23468	PTPRD	PTPRD_HUMAN	Receptor-type tyrosine-protein phosphatase delta (Protein-tyrosine phosphatase delta) (R-PTP-delta) (EC 3.1.3.48)	Immunoglobulin superfamily	Single pass type I membrane protein	1
Origene	SC112702	NM_003736.2	pCMV6-XL4	Ampicillin	Untagged	cDNA	Q9UN71	PCDHGB4	PCDGG_HUMAN	Protocadherin gamma-B4 (PCDH-gamma-B4) (Cadherin-20) (Fibroblast cadherin-2)	Cadherin family	Single pass type I membrane protein	1
Origene	SC117757	NM_003775.1	pCMV6-XL4	Ampicillin	Untagged	cDNA	O95977	S1PR4	S1PR4_HUMAN	Sphingosine 1-phosphate receptor 4 (S1P receptor 4) (S1P4) (Endothelial differentiation G-protein coupled receptor 6) (Sphingosine 1-phosphate receptor Edg-6) (S1P receptor Edg-6)	G protein coupled receptor	Multi pass membrane protein (7TM)	7
Origene	SC119732	NM_000732.3	pCMV6-XL4	Ampicillin	Untagged	cDNA	P04234	CD3D	CD3D_HUMAN	T-cell surface glycoprotein CD3 delta chain (T-cell receptor T3 delta chain) (CD antigen CD3d)	Immunoglobulin superfamily	Single pass type I membrane protein	1
Origene	SC125015	NM_134263.1	pCMV6-XL4	Ampicillin	Untagged	cDNA	Q9BXS9	SLC26A6	S26A6_HUMAN	Solute carrier family 26 member 6 (Anion exchange transporter) (Pendrin-like protein 1) (Pendrin-L1)	Transporter	Multi pass membrane protein (8TM)	8
Origene	SC118832	NM_002100.2	pCMV6-XL4	Ampicillin	Untagged	cDNA	P06028	GYPB	GLPB_HUMAN	Glycophorin-B (PAS-3) (SS-active sialoglycoprotein) (Sialoglycoprotein delta) (CD antigen CD235b)	Single pass	Single pass type I membrane protein	1
Origene	SC101238	NM_152880.2	pCMV6-XL6	Ampicillin	Untagged	cDNA	Q13308	PTK7	PTK7_HUMAN	Inactive tyrosine-protein kinase 7 (Colon carcinoma kinase 4) (CCK-4) (Protein-tyrosine kinase 7) (Pseudo tyrosine kinase receptor 7) (Tyrosine-protein kinase-like 7)	Receptor tyrosine kinase family	Single pass type I membrane protein	1
Origene	SC117005	NM_005012.1	pCMV6-XL6	Ampicillin	Untagged	cDNA	Q01973	ROR1	ROR1_HUMAN	Inactive tyrosine-protein kinase transmembrane receptor ROR1 (Neurotrophic tyrosine kinase, receptor-related 1)	Receptor tyrosine kinase family	Single pass type I membrane protein	1
Origene	SC120525	NM_133493.1	pCMV6-XL6	Ampicillin	Untagged	cDNA	Q6YHK3	CD109	CD109_HUMAN	CD109 antigen (150 kDa TGF-beta-1-binding protein) (C3 and PZP-like alpha-2-macroglobulin domain-containing protein 7) (Platelet-specific Gov antigen) (p180) (r150) (CD antigen CD109)	GPI anchor	GPI anchor	0
Origene	SC124373	NM_019119.3	pCMV6-XL6	Ampicillin	Untagged	cDNA	Q9Y5E1	PCDHB9	PCDB9_HUMAN	Protocadherin beta-9 (PCDH-beta-9) (Protocadherin-3H)	Cadherin family	Single pass type I membrane protein	1
Origene	SC305913	NM_130806.2	pCMV6-XL5	Ampicillin	Untagged	cDNA	Q8WXD0	RXFP2	RXFP2_HUMAN	Relaxin receptor 2 (G-protein coupled receptor 106) (G-protein coupled receptor affecting testicular descent) (Leucine-rich repeat-containing G-protein coupled receptor 8) (Relaxin family peptide receptor 2)	G protein coupled receptor	Multi pass membrane protein (7TM)	7
Origene	SC307365	NM_181780.2	pCMV6-XL5	Ampicillin	Untagged	cDNA	Q7Z6A9	BTLA	BTLA_HUMAN	B- and T-lymphocyte attenuator (B- and T-lymphocyte-associated protein) (CD antigen CD272)	Immunoglobulin superfamily	Single pass type I membrane protein	1
Origene	SC110821	NM_000679.3	pCMV6-XL4	Ampicillin	Untagged	cDNA	P35368	ADRA1B	ADA1B_HUMAN	Alpha-1B adrenergic receptor (Alpha-1B adrenoreceptor) (Alpha-1B adrenoceptor)	G protein coupled receptor	Multi pass membrane protein (7TM)	7
Origene	SC125642	NM_000640.2	pCMV6-XL5	Ampicillin	Untagged	cDNA	Q14627	IL13RA2	I13R2_HUMAN	Interleukin-13 receptor subunit alpha-2 (IL-13 receptor subunit alpha-2) (IL-13R subunit alpha-2) (IL-13R-alpha-2) (IL-13RA2) (Interleukin-13-binding protein) (CD antigen CD213a2)	Cytokine receptor family	Single pass membrane protein	1
Origene	SC123836	NM_014207.2	pCMV6-XL5	Ampicillin	Untagged	cDNA	P06127	CD5	CD5_HUMAN	T-cell surface glycoprotein CD5 (Lymphocyte antigen T1/Leu-1) (CD antigen CD5)	Single pass	Single pass type I membrane protein	1
Origene	SC116256	NM_006206.3	pCMV6-XL4	Ampicillin	Untagged	cDNA	P16234	PDGFRA	PGFRA_HUMAN	Platelet-derived growth factor receptor alpha (PDGF-R-alpha) (PDGFR-alpha) (EC 2.7.10.1) (Alpha platelet-derived growth factor receptor) (Alpha-type platelet-derived growth factor receptor) (CD140 antigen-like family member A) (CD140a antigen) (Platelet-derived growth factor alpha receptor) (Platelet-derived growth factor receptor 2) (PDGFR-2) (CD antigen CD140a)	Receptor tyrosine kinase family	Single pass type I membrane protein	1
Origene	SC128124	NM_000888.3	pCMV6-XL4	Ampicillin	Untagged	cDNA	P18564	ITGB6	ITB6_HUMAN	Integrin beta-6	Integrin family	Single pass membrane protein	1
Origene	SC125240	NM_001042.1	pCMV6-XL4	Ampicillin	Untagged	cDNA	P14672	SLC2A4	GTR4_HUMAN	Solute carrier family 2, facilitated glucose transporter member 4 (Glucose transporter type 4, insulin-responsive) (GLUT-4)	Transporter	Multi pass membrane protein (12TM)	12
Origene	SC120026	NM_000237.1	pCMV6-XL5	Ampicillin	Untagged	cDNA	P06858	LPL	LIPL_HUMAN	Lipoprotein lipase (LPL) (EC 3.1.1.34)	GPI anchor	GPI anchor	0
Origene	SC305895	NM_130761.1	pCMV6-XL5	Ampicillin	Untagged	cDNA	Q13477	MADCAM1	MADCA_HUMAN	Mucosal addressin cell adhesion molecule 1 (MAdCAM-1) (hMAdCAM-1)	Immunoglobulin superfamily	Single pass type I membrane protein	1
Origene	SC120658	NM_138793.2	pCMV6-XL6	Ampicillin	Untagged	cDNA	Q8WVQ1	CANT1	CANT1_HUMAN	Soluble calcium-activated nucleotidase 1 (SCAN-1) (EC 3.6.1.6) (Apyrase homolog) (Putative MAPK-activating protein PM09) (Putative NF-kappa-B-activating protein 107)	Single pass	Single pass type II membrane protein	1
Origene	SC118526	NM_002589.2	pCMV6-XL6	Ampicillin	Untagged	cDNA	O60245	PCDH7	PCDH7_HUMAN	Protocadherin-7 (Brain-heart protocadherin) (BH-Pcdh)	Cadherin family	Single pass type I membrane protein	1
Origene	SC117823	NM_003632.1	pCMV6-XL6	Ampicillin	Untagged	cDNA	P78357	CNTNAP1	CNTP1_HUMAN	Contactin-associated protein 1 (Caspr) (Caspr1) (Neurexin IV) (Neurexin-4) (p190)	Single pass	Single pass type I membrane protein	1
Origene	SC117827	NM_003637.5	pCMV6-XL6	Ampicillin	Untagged	cDNA	O75578	ITGA10	ITA10_HUMAN	Integrin alpha-10	Integrin family	Single pass membrane protein	1
Origene	SC109102	NM_030913.3	pCMV6-XL6	Ampicillin	Untagged	cDNA	Q9H3T2	SEMA6C	SEM6C_HUMAN	Semaphorin-6C (Semaphorin-Y) (Sema Y)	Immunoglobulin superfamily	Single pass type I membrane protein	1
Origene	SC113158	NM_020246.2	pCMV6-XL6	Ampicillin	Untagged	cDNA	Q9BXP2	SLC12A9	S12A9_HUMAN	Solute carrier family 12 member 9 (Cation-chloride cotransporter 6) (hCCC6) (Cation-chloride cotransporter-interacting protein 1) (CCC-interacting protein 1) (hCIP1) (Potassium-chloride transporter 9) (WO3.3)	Transporter	Multi pass membrane protein (13TM)	13
Origene	SC119689	NM_000789.2	pCMV6-Entry	Kanamycin	Untagged	cDNA	P12821	ACE	ACE_HUMAN	Angiotensin-converting enzyme (ACE) (EC 3.2.1.-) (EC 3.4.15.1) (Dipeptidyl carboxypeptidase I) (Kininase II) (CD antigen CD143) [Cleaved into: Angiotensin-converting enzyme, soluble form]	Peptidase	Single pass type I membrane protein	1
Origene	SC112194	NM_024518.1	pCMV6-XL6	Ampicillin	Untagged	cDNA	Q9BZM4	ULBP3	N2DL3_HUMAN	NKG2D ligand 3 (N2DL-3) (NKG2DL3) (ALCAN-gamma) (Retinoic acid early transcript 1N)	Immunoglobulin superfamily	GPI anchor	0
Origene	SC119900	NM_000395.1	pCMV6-XL6	Ampicillin	Untagged	cDNA	P32927	CSF2RB	IL3RB_HUMAN	Cytokine receptor common subunit beta (CDw131) (GM-CSF/IL-3/IL-5 receptor common beta subunit) (CD antigen CD131)	Cytokine receptor family	Single pass membrane protein	1
Origene	SC120427	NM_138554.2	pCMV6-XL6	Ampicillin	Untagged	cDNA	O00206	TLR4	TLR4_HUMAN	Toll-like receptor 4 (hToll) (CD antigen CD284)	Leucine rich repeat containing	Single pass type I membrane protein	1
Origene	SC122863	NM_017585.2	pCMV6-XL5	Ampicillin	Untagged	cDNA	Q9UGQ3	SLC2A6	GTR6_HUMAN	Solute carrier family 2, facilitated glucose transporter member 6 (Glucose transporter type 6) (GLUT-6) (Glucose transporter type 9) (GLUT-9)	Transporter	Multi pass membrane protein (12TM)	12
Origene	SC309807	NM_198923.2	pCMV6-XL5	Ampicillin	Untagged	cDNA	Q8TDS7	MRGPRD	MRGRD_HUMAN	Mas-related G-protein coupled receptor member D (Beta-alanine receptor) (G-protein coupled receptor TGR7)	G protein coupled receptor	Multi pass membrane protein (7TM)	7
Origene	SC127834	NM_000208.1	pCMV6-XL4	Ampicillin	Untagged	cDNA	P06213	INSR	INSR_HUMAN	Insulin receptor (IR) (EC 2.7.10.1) (CD antigen CD220) [Cleaved into: Insulin receptor subunit alpha; Insulin receptor subunit beta]	Receptor tyrosine kinase family	Single pass type I membrane protein	1
Origene	SC309051	NM_000748.1	pCMV6-XL5	Ampicillin	Untagged	cDNA	P17787	CHRNB2	ACHB2_HUMAN	Neuronal acetylcholine receptor subunit beta-2	Multi pass	Multi pass membrane protein (4TM)	4
Origene	SC117219	NM_000025.1	pCMV6-XL4	Ampicillin	Untagged	cDNA	P13945	ADRB3	ADRB3_HUMAN	Beta-3 adrenergic receptor (Beta-3 adrenoreceptor) (Beta-3 adrenoceptor)	G protein coupled receptor	Multi pass membrane protein (7TM)	7
Origene	SC303295	NM_003326.2	pCMV6-XL5	Ampicillin	Untagged	cDNA	P23510	TNFSF4	TNFL4_HUMAN	Tumor necrosis factor ligand superfamily member 4 (Glycoprotein Gp34) (OX40 ligand) (OX40L) (TAX transcriptionally-activated glycoprotein 1) (CD antigen CD252)	Ligand	Single pass type II membrane protein	1
Origene	SC127923	NM_013272.2	pCMV6-XL4	Ampicillin	Untagged	cDNA	Q9UIG8	SLCO3A1	SO3A1_HUMAN	Solute carrier organic anion transporter family member 3A1 (OATP3A1) (Organic anion transporter polypeptide-related protein 3) (OATP-RP3) (OATPRP3) (Organic anion-transporting polypeptide D) (OATP-D) (PGE1 transporter) (Sodium-independent organic anion transporter D) (Solute carrier family 21 member 11)	Transporter	Multi pass membrane protein (12TM)	12
Origene	SC126472	NM_004616.2	pCMV6-XL5	Ampicillin	Untagged	cDNA	P19075	TSPAN8	TSN8_HUMAN	Tetraspanin-8 (Tspan-8) (Transmembrane 4 superfamily member 3) (Tumor-associated antigen CO-029)	Multi pass	Multi pass membrane protein (4TM)	4
Origene	SC120057	NM_000212.2	pCMV6-XL4	Ampicillin	Untagged	cDNA	P05106	ITGB3	ITB3_HUMAN	Integrin beta-3 (Platelet membrane glycoprotein IIIa) (GPIIIa) (CD antigen CD61)	Integrin family	Single pass membrane protein	1
Origene	SC300129	NM_000744.2	pCMV6-XL5	Ampicillin	Untagged	cDNA	P43681	CHRNA4	ACHA4_HUMAN	Neuronal acetylcholine receptor subunit alpha-4	Multi pass	Multi pass membrane protein (4TM)	4
Origene	SC110630	NM_033655.2	pCMV6-XL6	Ampicillin	Untagged	cDNA	Q9BZ76	CNTNAP3	CNTP3_HUMAN	Contactin-associated protein-like 3 (Cell recognition molecule Caspr3)	Single pass	Single pass type I membrane protein	1
Origene	SC119107	NM_001683.2	pCMV6-XL6	Ampicillin	Untagged	cDNA	Q01814	ATP2B2	AT2B2_HUMAN	Plasma membrane calcium-transporting ATPase 2 (PMCA2) (EC 3.6.3.8) (Plasma membrane calcium ATPase isoform 2) (Plasma membrane calcium pump isoform 2)	Transporter	Multi pass membrane protein (10TM)	10
Origene	SC114989	NM_014498.2	pCMV6-XL4	Ampicillin	Untagged	cDNA	O00461	GOLIM4	GOLI4_HUMAN	Golgi integral membrane protein 4 (Golgi integral membrane protein, cis) (GIMPc) (Golgi phosphoprotein 4) (Golgi-localized phosphoprotein of 130 kDa) (Golgi phosphoprotein of 130 kDa)	Single pass	Single pass type II membrane protein	1
Origene	SC119167	NM_001632.2	pCMV6-XL4	Ampicillin	Untagged	cDNA	P05187	ALPP	PPB1_HUMAN	Alkaline phosphatase, placental type (EC 3.1.3.1) (Alkaline phosphatase Regan isozyme) (Placental alkaline phosphatase 1) (PLAP-1)	GPI anchor	GPI anchor	0
Origene	SC118750	NM_002210.2	pCMV6-XL4	Ampicillin	Untagged	cDNA	P06756	ITGAV	ITAV_HUMAN	Integrin alpha-V (Vitronectin receptor subunit alpha) (CD antigen CD51) [Cleaved into: Integrin alpha-V heavy chain; Integrin alpha-V light chain]	Integrin family	Single pass membrane protein	1
Origene	SC116663	NM_005575.2	pCMV6-XL4	Ampicillin	Untagged	cDNA	Q9UIQ6	LNPEP	LCAP_HUMAN	Leucyl-cystinyl aminopeptidase (Cystinyl aminopeptidase) (EC 3.4.11.3) (Insulin-regulated membrane aminopeptidase) (Insulin-responsive aminopeptidase) (IRAP) (Oxytocinase) (OTase) (Placental leucine aminopeptidase) (P-LAP) [Cleaved into: Leucyl-cystinyl aminopeptidase, pregnancy serum form]	Peptidase	Single pass type II membrane protein	1
Origene	SC302095	NM_001017970.1	pCMV6-XL4	Ampicillin	Untagged	cDNA	Q3MIR4	TMEM30B	CC50B_HUMAN	Cell cycle control protein 50B (P4-ATPase flippase complex beta subunit TMEM30B) (Transmembrane protein 30B)	Multi pass	Multi pass membrane protein (2TM)	2
Origene	SC118684	NM_002342.1	pCMV6-XL4	Ampicillin	Untagged	cDNA	P36941	LTBR	TNR3_HUMAN	Tumor necrosis factor receptor superfamily member 3 (Lymphotoxin-beta receptor) (Tumor necrosis factor C receptor) (Tumor necrosis factor receptor 2-related protein) (Tumor necrosis factor receptor type III) (TNF-RIII) (TNFR-III)	Cytokine receptor family	Single pass membrane protein	1
Origene	SC113417	NM_018593.3	pCMV6-XL4	Ampicillin	Untagged	cDNA	Q8TF71	SLC16A10	MOT10_HUMAN	Monocarboxylate transporter 10 (MCT 10) (Aromatic amino acid transporter 1) (Solute carrier family 16 member 10) (T-type amino acid transporter 1)	Transporter	Multi pass membrane protein (12TM)	12
Origene	SC115168	NM_014143.2	pCMV6-XL4	Ampicillin	Untagged	cDNA	Q9NZQ7	CD274	PD1L1_HUMAN	Programmed cell death 1 ligand 1 (PD-L1) (PDCD1 ligand 1) (Programmed death ligand 1) (B7 homolog 1) (B7-H1) (CD antigen CD274)	Immunoglobulin superfamily	Single pass type I membrane protein	1
Origene	SC121951	NM_021956.2	pCMV6-XL5	Ampicillin	Untagged	cDNA	Q13002	GRIK2	GRIK2_HUMAN	Glutamate receptor ionotropic, kainate 2 (GluK2) (Excitatory amino acid receptor 4) (EAA4) (Glutamate receptor 6) (GluR-6) (GluR6)	Transporter	Multi pass membrane protein (3TM)	3
Origene	SC304801	NM_020708.3	pCMV6-XL5	Ampicillin	Untagged	cDNA	Q9H2X9	SLC12A5	S12A5_HUMAN	Solute carrier family 12 member 5 (Electroneutral potassium-chloride cotransporter 2) (K-Cl cotransporter 2) (hKCC2) (Neuronal K-Cl cotransporter)	Transporter	Multi pass membrane protein (12TM)	12
Origene	SC122576	NM_000815.2	pCMV6-XL5	Ampicillin	Untagged	cDNA	O14764	GABRD	GBRD_HUMAN	Gamma-aminobutyric acid receptor subunit delta (GABA(A) receptor subunit delta)	Transporter	Multi pass membrane protein (4TM)	4
Origene	SC303533	NM_004795.2	pCMV6-XL5	Ampicillin	Untagged	cDNA	Q9UEF7	KL	KLOT_HUMAN	Klotho (EC 3.2.1.31) [Cleaved into: Klotho peptide]	Single pass	Single pass type I membrane protein	1
Origene	SC124114	NM_182925.1	pCMV6-XL5	Ampicillin	Untagged	cDNA	P35916	FLT4	VGFR3_HUMAN	Vascular endothelial growth factor receptor 3 (VEGFR-3) (EC 2.7.10.1) (Fms-like tyrosine kinase 4) (FLT-4) (Tyrosine-protein kinase receptor FLT4)	Receptor tyrosine kinase family	Single pass type I membrane protein	1
Origene	SC308928	NM_013993.2	pCMV6-XL4	Ampicillin	Untagged	cDNA	Q08345	DDR1	DDR1_HUMAN	Epithelial discoidin domain-containing receptor 1 (Epithelial discoidin domain receptor 1) (EC 2.7.10.1) (CD167 antigen-like family member A) (Cell adhesion kinase) (Discoidin receptor tyrosine kinase) (HGK2) (Mammary carcinoma kinase 10) (MCK-10) (Protein-tyrosine kinase 3A) (Protein-tyrosine kinase RTK-6) (TRK E) (Tyrosine kinase DDR) (Tyrosine-protein kinase CAK) (CD antigen CD167a)	Receptor tyrosine kinase family	Single pass type I membrane protein	1
Origene	SC128140	NM_175607.1	pCMV6-XL4	Ampicillin	Untagged	cDNA	Q8IWV2	CNTN4	CNTN4_HUMAN	Contactin-4 (Brain-derived immunoglobulin superfamily protein 2) (BIG-2)	Immunoglobulin superfamily	GPI anchor	0
Origene	SC124152	NM_000875.2	pCMV6-XL4	Ampicillin	Untagged	cDNA	P08069	IGF1R	IGF1R_HUMAN	Insulin-like growth factor 1 receptor (EC 2.7.10.1) (Insulin-like growth factor I receptor) (IGF-I receptor) (CD antigen CD221) [Cleaved into: Insulin-like growth factor 1 receptor alpha chain; Insulin-like growth factor 1 receptor beta chain]	Receptor tyrosine kinase family	Single pass type I membrane protein	1
Origene	SC306680	NM_170682.2	pCMV6-XL5	Ampicillin	Untagged	cDNA	Q9UBL9	P2RX2	P2RX2_HUMAN	P2X purinoceptor 2 (P2X2) (ATP receptor) (Purinergic receptor)	Multi pass	Multi pass membrane protein (2TM)	2
Origene	SC300040	NM_000264.2	pCMV6-XL5	Ampicillin	Untagged	cDNA	Q13635	PTCH1	PTC1_HUMAN	Protein patched homolog 1 (PTC) (PTC1)	Multi pass	Multi pass membrane protein (12TM)	12
Origene	SC303797	NM_006598.1	pCMV6-XL5	Ampicillin	Untagged	cDNA	Q9Y666	SLC12A7	S12A7_HUMAN	Solute carrier family 12 member 7 (Electroneutral potassium-chloride cotransporter 4) (K-Cl cotransporter 4)	Transporter	Multi pass membrane protein (12TM)	12
Origene	SC125448	NM_004666.1	pCMV6-XL5	Ampicillin	Untagged	cDNA	O95497	VNN1	VNN1_HUMAN	Pantetheinase (EC 3.5.1.92) (Pantetheine hydrolase) (Tiff66) (Vascular non-inflammatory molecule 1) (Vanin-1)	GPI anchor	GPI anchor	0
Origene	SC125422	NM_005265.2	pCMV6-XL4	Ampicillin	Untagged	cDNA	P19440	GGT1	GGT1_HUMAN	Gamma-glutamyltranspeptidase 1 (GGT 1) (EC 2.3.2.2) (Gamma-glutamyltransferase 1) (Glutathione hydrolase 1) (EC 3.4.19.13) (Leukotriene-C4 hydrolase) (EC 3.4.19.14) (CD antigen CD224) [Cleaved into: Gamma-glutamyltranspeptidase 1 heavy chain; Gamma-glutamyltranspeptidase 1 light chain]	Single pass	Single pass type II membrane protein	1
Origene	SC306739	NM_172210.1	pCMV6-XL5	Ampicillin	Untagged	cDNA	P09603	CSF1	CSF1_HUMAN	Macrophage colony-stimulating factor 1 (CSF-1) (M-CSF) (MCSF) (Lanimostim) [Cleaved into: Processed macrophage colony-stimulating factor 1]	Single pass	Single pass type I membrane protein	1
Origene	SC311226	NM_003236.1	pCMV6-XL5	Ampicillin	Untagged	cDNA	P01135	TGFA	TGFA_HUMAN	Protransforming growth factor alpha [Cleaved into: Transforming growth factor alpha (TGF-alpha) (EGF-like TGF) (ETGF) (TGF type 1)]	Single pass	Single pass type I membrane protein	1
Origene	SC122853	NM_016725.1	pCMV6-XL5	Ampicillin	Untagged	cDNA	P15328	FOLR1	FOLR1_HUMAN	Folate receptor alpha (FR-alpha) (Adult folate-binding protein) (FBP) (Folate receptor 1) (Folate receptor, adult) (KB cells FBP) (Ovarian tumor-associated antigen MOv18)	GPI anchor	GPI anchor	0
Origene	SC124909	NM_183240.1	pCMV6-XL4	Ampicillin	Untagged	cDNA	Q8WXS4	TMEM37	CCGL_HUMAN	Voltage-dependent calcium channel gamma-like subunit (Neuronal voltage-gated calcium channel gamma-like subunit) (Transmembrane protein 37)	Transporter	Multi pass membrane protein (4TM)	4
Origene	SC126412	NM_004750.2	pCMV6-XL5	Ampicillin	Untagged	cDNA	O75462	CRLF1	CRLF1_HUMAN	Cytokine receptor-like factor 1 (Cytokine-like factor 1) (CLF-1) (ZcytoR5)	Cytokine receptor family	Single pass membrane protein	1
Origene	SC125870	NM_003179.2	pCMV6-XL5	Ampicillin	Untagged	cDNA	P08247	SYP	SYPH_HUMAN	Synaptophysin (Major synaptic vesicle protein p38)	Multi pass	Multi pass membrane protein (4TM)	4
Origene	SC309358	NM_198179.1	pCMV6-XL5	Ampicillin	Untagged	cDNA	Q96P65	QRFPR	QRFPR_HUMAN	Pyroglutamylated RFamide peptide receptor (AQ27) (G-protein coupled receptor 103) (Orexigenic neuropeptide QRFP receptor) (SP9155)	G protein coupled receptor	Multi pass membrane protein (7TM)	7
Origene	SC100887	NM_153837.1	pCMV6-XL4	Ampicillin	Untagged	cDNA	Q8IZF4	ADGRG5	AGRG5_HUMAN	Adhesion G-protein coupled receptor G5 (G-protein coupled receptor 114) (G-protein coupled receptor PGR27)	G protein coupled receptor	Multi pass membrane protein (7TM)	7
Origene	SC119212	NM_001506.1	pCMV6-XL4	Ampicillin	Untagged	cDNA	O75388	GPR32	GPR32_HUMAN	Probable G-protein coupled receptor 32	Cytokine receptor family	G protein coupled receptor	7
Origene	SC104525	NM_032554.2	pCMV6-XL4	Ampicillin	Untagged	cDNA	Q9BXC0	HCAR1	HCAR1_HUMAN	Hydroxycarboxylic acid receptor 1 (G-protein coupled receptor 104) (G-protein coupled receptor 81)	G protein coupled receptor	Multi pass membrane protein (7TM)	7
Origene	SC122210	NM_033347.1	pCMV6-XL4	Ampicillin	Untagged	cDNA	Q9Y2U2	KCNK7	KCNK7_HUMAN	Potassium channel subfamily K member 7	Transporter	Multi pass membrane protein (4TM)	4
Origene	SC120365	NM_080819.2	pCMV6-XL4	Ampicillin	Untagged	cDNA	Q96P69	GPR78	GPR78_HUMAN	G-protein coupled receptor 78	G protein coupled receptor	Multi pass membrane protein (7TM)	7
Origene	SC110836	NM_000706.3	pCMV6-XL4	Ampicillin	Untagged	cDNA	P37288	AVPR1A	V1AR_HUMAN	Vasopressin V1a receptor (V1aR) (AVPR V1a) (Antidiuretic hormone receptor 1a) (Vascular/hepatic-type arginine vasopressin receptor)	G protein coupled receptor	Multi pass membrane protein (7TM)	7
Origene	SC118980	NM_001837.2	pCMV6-XL4	Ampicillin	Untagged	cDNA	P51677	CCR3	CCR3_HUMAN	C-C chemokine receptor type 3 (C-C CKR-3) (CC-CKR-3) (CCR-3) (CCR3) (CKR3) (Eosinophil eotaxin receptor) (CD antigen CD193)	Cytokine receptor family	G protein coupled receptor	7
Origene	SC119737	NM_000741.2	pCMV6-XL4	Ampicillin	Untagged	cDNA	P08173	CHRM4	ACM4_HUMAN	Muscarinic acetylcholine receptor M4	G protein coupled receptor	Multi pass membrane protein (7TM)	7
Origene	SC108583	NM_000866.1	pCMV6-XL4	Ampicillin	Untagged	cDNA	P30939	HTR1F	5HT1F_HUMAN	5-hydroxytryptamine receptor 1F (5-HT-1F) (5-HT1F) (Serotonin receptor 1F)	G protein coupled receptor	Multi pass membrane protein (7TM)	7
Origene	SC117662	NM_003967.1	pCMV6-XL4	Ampicillin	Untagged	cDNA	O14804	TAAR5	TAAR5_HUMAN	Trace amine-associated receptor 5 (TaR-5) (Trace amine receptor 5) (hTaar5) (Putative neurotransmitter receptor)	G protein coupled receptor	Multi pass membrane protein (7TM)	7
Origene	SC304150	NM_014654.2	pCMV6-XL5	Ampicillin	Untagged	cDNA	O75056	SDC3	SDC3_HUMAN	Syndecan-3 (SYND3)	Single pass	Single pass type I membrane protein	1
Origene	SC303729	NM_006068.2	pCMV6-XL5	Ampicillin	Untagged	cDNA	Q9Y2C9	TLR6	TLR6_HUMAN	Toll-like receptor 6 (CD antigen CD286)	Leucine rich repeat containing	Single pass type I membrane protein	1
Origene	SC303069	NM_001793.3	pCMV6-XL5	Ampicillin	Untagged	cDNA	P22223	CDH3	CADH3_HUMAN	Cadherin-3 (Placental cadherin) (P-cadherin)	Cadherin family	Single pass type I membrane protein	1
Origene	SC124083	NM_000796.2	pCMV6-XL4	Ampicillin	Untagged	cDNA	P35462	DRD3	DRD3_HUMAN	D(3) dopamine receptor (Dopamine D3 receptor)	G protein coupled receptor	Multi pass membrane protein (7TM)	7
Origene	SC310518	NM_207364.1	pCMV6-XL5	Ampicillin	Untagged	cDNA	Q8TDV2	GPR148	GP148_HUMAN	Probable G-protein coupled receptor 148 (Brain and testis restricted GPCR) (G-protein coupled receptor PGR6)	G protein coupled receptor	Multi pass membrane protein (7TM)	7
Origene	SC303390	NM_003857.2	pCMV6-XL5	Ampicillin	Untagged	cDNA	O43603	GALR2	GALR2_HUMAN	Galanin receptor type 2 (GAL2-R) (GALR-2)	G protein coupled receptor	Multi pass membrane protein (7TM)	7
Origene	SC301044	NM_001005861.1	pCMV6-XL5	Ampicillin	Untagged	cDNA	P34925	RYK	RYK_HUMAN	Tyrosine-protein kinase RYK (EC 2.7.10.1)	Receptor tyrosine kinase family	Single pass type I membrane protein	1
Origene	SC305059	NM_022842.3	pCMV6-XL4	Ampicillin	Untagged	cDNA	Q9H5V8	CDCP1	CDCP1_HUMAN	CUB domain-containing protein 1 (Membrane glycoprotein gp140) (Subtractive immunization M plus HEp3-associated 135 kDa protein) (SIMA135) (Transmembrane and associated with src kinases) (CD antigen CD318)	Single pass	Single pass membrane protein	1
Origene	SC304410	NM_016363.3	pCMV6-XL5	Ampicillin	Untagged	cDNA	Q9HCN6	GP6	GPVI_HUMAN	Platelet glycoprotein VI (GPVI) (Glycoprotein 6)	Immunoglobulin superfamily	Single pass type I membrane protein	1
Origene	SC310253	NM_016931.2	pCMV6-XL5	Ampicillin	Untagged	cDNA	Q9NPH5	NOX4	NOX4_HUMAN	NADPH oxidase 4 (EC 1.6.3.-) (Kidney oxidase-1) (KOX-1) (Kidney superoxide-producing NADPH oxidase) (Renal NAD(P)H-oxidase)	Multi pass	Multi pass membrane protein (6TM)	6
Origene	SC124159	NM_003740.2	pCMV6-XL4	Ampicillin	Untagged	cDNA	O95279	KCNK5	KCNK5_HUMAN	Potassium channel subfamily K member 5 (Acid-sensitive potassium channel protein TASK-2) (TWIK-related acid-sensitive K(+) channel 2)	Transporter	Multi pass membrane protein (4TM)	4
Origene	SC123966	NM_012128.2	pCMV6-XL4	Ampicillin	Untagged	cDNA	Q14CN2	CLCA4	CLCA4_HUMAN	Calcium-activated chloride channel regulator 4 (EC 3.4.-.-) (Calcium-activated chloride channel family member 4) (hCLCA4) (Calcium-activated chloride channel protein 2) (CaCC-2) (hCaCC-2) [Cleaved into: Calcium-activated chloride channel regulator 4, 110 kDa form; Calcium-activated chloride channel regulator 4, 30 kDa form]	Single pass	Single pass membrane protein	1
Origene	SC107701	NM_194280.2	pCMV6-XL5	Ampicillin	Untagged	cDNA	Q86XT9	TMEM219	TM219_HUMAN	Insulin-like growth factor-binding protein 3 receptor (IGFBP-3R) (Transmembrane protein 219)	Single pass	Single pass membrane protein	1
Origene	SC111569	NM_173647.2	pCMV6-XL5	Ampicillin	Untagged	cDNA	Q8NC42	RNF149	RN149_HUMAN	E3 ubiquitin-protein ligase RNF149 (EC 6.3.2.-) (DNA polymerase-transactivated protein 2) (RING finger protein 149)	Single pass	Single pass membrane protein	1
Origene	SC107334	NM_181785.1	pCMV6-XL5	Ampicillin	Untagged	cDNA	Q7Z3Q1	SLC46A3	S46A3_HUMAN	Solute carrier family 46 member 3	Transporter	Multi pass membrane protein (11TM)	11
Origene	SC106931	NM_175924.2	pCMV6-XL5	Ampicillin	Untagged	cDNA	Q86SU0	ILDR1	ILDR1_HUMAN	Immunoglobulin-like domain-containing receptor 1	Immunoglobulin superfamily	Single pass type I membrane protein	1
Origene	SC107220	NM_181449.1	pCMV6-XL4	Ampicillin	Untagged	cDNA	Q496F6	CD300E	CLM2_HUMAN	CMRF35-like molecule 2 (CLM-2) (CD300 antigen-like family member E) (CMRF35-A5) (Immune receptor expressed on myeloid cells 2) (IREM-2) (Polymeric immunoglobulin receptor 2) (PIgR-2) (PIgR2) (Poly-Ig receptor 2) (CD antigen CD300e)	Immunoglobulin superfamily	Single pass type I membrane protein	1
Origene	SC124308	NM_173470.1	pCMV6-XL4	Ampicillin	Untagged	cDNA	Q8N4V1	MMGT1	MMGT1_HUMAN	Membrane magnesium transporter 1 (ER membrane protein complex subunit 5) (Transmembrane protein 32)	Single pass	Single pass type I membrane protein	1
Origene	SC121653	NM_052910.1	pCMV6-XL4	Ampicillin	Untagged	cDNA	Q96PX8	SLITRK1	SLIK1_HUMAN	SLIT and NTRK-like protein 1 (Leucine-rich repeat-containing protein 12)	Single pass	Single pass type I membrane protein	1
Origene	SC107172	NM_178862.1	pCMV6-XL4	Ampicillin	Untagged	cDNA	Q8TCJ2	STT3B	STT3B_HUMAN	Dolichyl-diphosphooligosaccharide--protein glycosyltransferase subunit STT3B (Oligosaccharyl transferase subunit STT3B) (STT3-B) (EC 2.4.99.18) (Source of immunodominant MHC-associated peptides homolog)	Multi pass	Multi pass membrane protein (11TM)	11
Origene	SC308726	NM_022370.2	pCMV6-XL5	Ampicillin	Untagged	cDNA	Q96MS0	ROBO3	ROBO3_HUMAN	Roundabout homolog 3 (Roundabout-like protein 3)	Immunoglobulin superfamily	Single pass type I membrane protein	1
Origene	SC305326	NM_031282.1	pCMV6-XL5	Ampicillin	Untagged	cDNA	Q96PJ5	FCRL4	FCRL4_HUMAN	Fc receptor-like protein 4 (FcR-like protein 4) (FcRL4) (Fc receptor homolog 4) (FcRH4) (IFGP family protein 2) (hIFGP2) (Immune receptor translocation-associated protein 1) (CD antigen CD307d)	Immunoglobulin superfamily	Single pass type I membrane protein	1
Origene	SC125759	NM_021794.2	pCMV6-XL5	Ampicillin	Untagged	cDNA	Q9UKF2	ADAM30	ADA30_HUMAN	Disintegrin and metalloproteinase domain-containing protein 30 (ADAM 30) (EC 3.4.24.-)	Single pass	Single pass type I membrane protein	1
Origene	SC308892	NM_016574.2	pCMV6-XL5	Ampicillin	Untagged	cDNA	P14416	DRD2	DRD2_HUMAN	D(2) dopamine receptor (Dopamine D2 receptor)	G protein coupled receptor	Multi pass membrane protein (7TM)	7
Origene	SC122079	NM_000830.3	pCMV6-XL5	Ampicillin	Untagged	cDNA	P39086	GRIK1	GRIK1_HUMAN	Glutamate receptor ionotropic, kainate 1 (GluK1) (Excitatory amino acid receptor 3) (EAA3) (Glutamate receptor 5) (GluR-5) (GluR5)	Transporter	Multi pass membrane protein (3TM)	3
Origene	SC303711	NM_005959.3	pCMV6-XL5	Ampicillin	Untagged	cDNA	P49286	MTNR1B	MTR1B_HUMAN	Melatonin receptor type 1B (Mel-1B-R) (Mel1b receptor)	G protein coupled receptor	Multi pass membrane protein (7TM)	7
Origene	SC305686	NM_052884.1	pCMV6-XL5	Ampicillin	Untagged	cDNA	Q96RL6	SIGLEC11	SIG11_HUMAN	Sialic acid-binding Ig-like lectin 11 (Sialic acid-binding lectin 11) (Siglec-11)	Immunoglobulin superfamily	Single pass type I membrane protein	1
Origene	SC304348	NM_015717.1	pCMV6-XL5	Ampicillin	Untagged	cDNA	Q9UJ71	CD207	CLC4K_HUMAN	C-type lectin domain family 4 member K (Langerin) (CD antigen CD207)	Single pass	Single pass type II membrane protein	1
Origene	SC309979	NM_002609.3	pCMV6-XL5	Ampicillin	Untagged	cDNA	P09619	PDGFRB	PGFRB_HUMAN	Platelet-derived growth factor receptor beta (PDGF-R-beta) (PDGFR-beta) (EC 2.7.10.1) (Beta platelet-derived growth factor receptor) (Beta-type platelet-derived growth factor receptor) (CD140 antigen-like family member B) (Platelet-derived growth factor receptor 1) (PDGFR-1) (CD antigen CD140b)	Receptor tyrosine kinase family	Single pass type I membrane protein	1
Origene	SC303318	NM_003494.2	pCMV6-XL6	Ampicillin	Untagged	cDNA	O75923	DYSF	DYSF_HUMAN	Dysferlin (Dystrophy-associated fer-1-like protein) (Fer-1-like protein 1)	Single pass	Single pass type II membrane protein	1
Origene	SC107396	NM_181644.2	pCMV6-XL6	Ampicillin	Untagged	cDNA	Q8N468	MFSD4	MFSD4_HUMAN	Major facilitator superfamily domain-containing protein 4	Transporter	Multi pass membrane protein (12TM)	12
Origene	SC124951	NM_130386.1	pCMV6-XL4	Ampicillin	Untagged	cDNA	Q5KU26	COLEC12	COL12_HUMAN	Collectin-12 (Collectin placenta protein 1) (CL-P1) (hCL-P1) (Nurse cell scavenger receptor 2) (Scavenger receptor class A member 4) (Scavenger receptor with C-type lectin)	Single pass	Single pass type I membrane protein	1
Origene	SC108320	NM_018334.3	pCMV6-XL4	Ampicillin	Untagged	cDNA	Q9H3W5	LRRN3	LRRN3_HUMAN	Leucine-rich repeat neuronal protein 3 (Neuronal leucine-rich repeat protein 3) (NLRR-3)	Immunoglobulin superfamily	Single pass type I membrane protein	1
Origene	SC111578	NM_198507.1	pCMV6-XL4	Ampicillin	Untagged	cDNA	Q8TBP5	FAM174A	F174A_HUMAN	Membrane protein FAM174A (Hepatitis C virus NS5A-transactivated protein 6) (HCV NS5A-transactivated protein 6) (Transmembrane protein 157)	Single pass	Single pass type I membrane protein	1
Origene	SC118678	NM_002335.1	pCMV6-XL6	Ampicillin	Untagged	cDNA	O75197	LRP5	LRP5_HUMAN	Low-density lipoprotein receptor-related protein 5 (LRP-5)	Single pass	Single pass type I membrane protein	1
Origene	SC117884	NM_003612.1	pCMV6-XL4	Ampicillin	Untagged	cDNA	O75326	SEMA7A	SEM7A_HUMAN	Semaphorin-7A (CDw108) (JMH blood group antigen) (John-Milton-Hargen human blood group Ag) (Semaphorin-K1) (Sema K1) (Semaphorin-L) (Sema L) (CD antigen CD108)	Immunoglobulin superfamily	GPI anchor	0
Origene	SC111643	NM_002184.2	pCMV6-XL6	Ampicillin	Untagged	cDNA	P40189	IL6ST	IL6RB_HUMAN	Interleukin-6 receptor subunit beta (IL-6 receptor subunit beta) (IL-6R subunit beta) (IL-6R-beta) (IL-6RB) (CDw130) (Interleukin-6 signal transducer) (Membrane glycoprotein 130) (gp130) (Oncostatin-M receptor subunit alpha) (CD antigen CD130)	Cytokine receptor family	Single pass type I membrane protein	1
Origene	SC119184	NM_001523.1	pCMV6-XL4	Ampicillin	Untagged	cDNA	Q92839	HAS1	HYAS1_HUMAN	Hyaluronan synthase 1 (EC 2.4.1.212) (Hyaluronate synthase 1) (Hyaluronic acid synthase 1) (HA synthase 1) (HuHAS1)	Multi pass	Multi pass membrane protein (7TM)	7
Origene	SC124154	NM_005268.2	pCMV6-XL4	Ampicillin	Untagged	cDNA	O95377	GJB5	CXB5_HUMAN	Gap junction beta-5 protein (Connexin-31.1) (Cx31.1)	Junctions	Multi pass membrane protein (4TM)	4
Origene	SC119371	NM_001242.3	pCMV6-XL5	Ampicillin	Untagged	cDNA	P26842	CD27	CD27_HUMAN	CD27 antigen (CD27L receptor) (T-cell activation antigen CD27) (T14) (Tumor necrosis factor receptor superfamily member 7) (CD antigen CD27)	Cytokine receptor family	Single pass membrane protein	1
Origene	SC303369	NM_003734.2	pCMV6-XL5	Ampicillin	Untagged	cDNA	Q16853	AOC3	AOC3_HUMAN	Membrane primary amine oxidase (EC 1.4.3.21) (Copper amine oxidase) (HPAO) (Semicarbazide-sensitive amine oxidase) (SSAO) (Vascular adhesion protein 1) (VAP-1)	Single pass	Single pass type II membrane protein	1
Origene	SC303060	NM_001732.1	pCMV6-XL5	Ampicillin	Untagged	cDNA	Q13410	BTN1A1	BT1A1_HUMAN	Butyrophilin subfamily 1 member A1 (BT)	Immunoglobulin superfamily	Single pass type I membrane protein	1
Origene	SC128209	NM_018949.1	pCMV6-XL5	Ampicillin	Untagged	cDNA	Q9UKP6	UTS2R	UR2R_HUMAN	Urotensin-2 receptor (UR-2-R) (G-protein coupled receptor 14) (Urotensin II receptor) (UR-II-R)	G protein coupled receptor	Multi pass membrane protein (7TM)	7
Origene	SC304796	NM_020693.2	pCMV6-XL4	Ampicillin	Untagged	cDNA	Q8TD84	DSCAML1	DSCL1_HUMAN	Down syndrome cell adhesion molecule-like protein 1 (Down syndrome cell adhesion molecule 2)	Immunoglobulin superfamily	Single pass type I membrane protein	1
Origene	SC305087	NM_023946.1	pCMV6-XL5	Ampicillin	Untagged	cDNA	Q9BZG9	LYNX1	LYNX1_HUMAN	Ly-6/neurotoxin-like protein 1 (Secreted Ly-6/uPAR domain-containing protein 2) (Secreted Ly-6/uPAR-related protein 2) (SLURP-2)	GPI anchor	GPI anchor	0
Origene	SC308084	NM_201649.2	pCMV6-XL5	Ampicillin	Untagged	cDNA	P48067	SLC6A9	SC6A9_HUMAN	Sodium- and chloride-dependent glycine transporter 1 (GlyT-1) (GlyT1) (Solute carrier family 6 member 9)	Transporter	Multi pass membrane protein (12TM)	12
Origene	SC300138	NM_000835.3	pCMV6-XL5	Ampicillin	Untagged	cDNA	Q14957	GRIN2C	NMDE3_HUMAN	Glutamate receptor ionotropic, NMDA 2C (GluN2C) (Glutamate [NMDA] receptor subunit epsilon-3) (N-methyl D-aspartate receptor subtype 2C) (NMDAR2C) (NR2C)	Transporter	Multi pass membrane protein (3TM)	3
Origene	SC310373	NM_000171.1	pCMV6-XL5	Ampicillin	Untagged	cDNA	P23415	GLRA1	GLRA1_HUMAN	Glycine receptor subunit alpha-1 (Glycine receptor 48 kDa subunit) (Glycine receptor strychnine-binding subunit)	Multi pass	Multi pass membrane protein (4TM)	4
Origene	SC127855	NM_017789.3	pCMV6-XL4	Ampicillin	Untagged	cDNA	Q9C0C4	SEMA4C	SEM4C_HUMAN	Semaphorin-4C	Immunoglobulin superfamily	Single pass type I membrane protein	1
Origene	SC100361	NM_153442.1	pCMV6-XL4	Ampicillin	Untagged	cDNA	Q8NDV2	GPR26	GPR26_HUMAN	G-protein coupled receptor 26	G protein coupled receptor	Multi pass membrane protein (7TM)	7
Origene	SC123367	NM_181078.1	pCMV6-XL5	Ampicillin	Untagged	cDNA	Q9HBE5	IL21R	IL21R_HUMAN	Interleukin-21 receptor (IL-21 receptor) (IL-21R) (Novel interleukin receptor) (CD antigen CD360)	Cytokine receptor family	Single pass membrane protein	1
Origene	SC122801	NM_014312.3	pCMV6-XL5	Ampicillin	Untagged	cDNA	Q96IQ7	VSIG2	VSIG2_HUMAN	V-set and immunoglobulin domain-containing protein 2 (Cortical thymocyte-like protein) (CT-like protein)	Immunoglobulin superfamily	Single pass type I membrane protein	1
Origene	SC122372	BC010052.2	pCMV6-XL5	Ampicillin	Untagged	cDNA	Q9BZD6	PRRG4	TMG4_HUMAN	Transmembrane gamma-carboxyglutamic acid protein 4 (Proline-rich gamma-carboxyglutamic acid protein 4) (Proline-rich Gla protein 4)	Single pass	Single pass type I membrane protein	1
Origene	SC123282	NM_152766.2	pCMV6-XL5	Ampicillin	Untagged	cDNA	Q8N2U0	TMEM256	TM256_HUMAN	Transmembrane protein 256	Multi pass	Multi pass membrane protein (2TM)	2
Origene	SC122895	NM_020665.2	pCMV6-XL5	Ampicillin	Untagged	cDNA	Q9HBJ8	TMEM27	TMM27_HUMAN	Collectrin (Transmembrane protein 27)	Single pass	Single pass type I membrane protein	1
Origene	SC123399	NM_198845.1	pCMV6-XL5	Ampicillin	Untagged	cDNA	O43699	SIGLEC6	SIGL6_HUMAN	Sialic acid-binding Ig-like lectin 6 (Siglec-6) (CD33 antigen-like 1) (CDw327) (Obesity-binding protein 1) (OB-BP1) (CD antigen CD327)	Immunoglobulin superfamily	Single pass type I membrane protein	1
Origene	SC123311	NM_153711.1	pCMV6-XL5	Ampicillin	Untagged	cDNA	Q8N5C1	FAM26E	FA26E_HUMAN	Protein FAM26E	Multi pass	Multi pass membrane protein (4TM)	4
Origene	SC124161	NM_000722.2	pCMV6-XL4	Ampicillin	Untagged	cDNA	P54289	CACNA2D1	CA2D1_HUMAN	Voltage-dependent calcium channel subunit alpha-2/delta-1 (Voltage-gated calcium channel subunit alpha-2/delta-1) [Cleaved into: Voltage-dependent calcium channel subunit alpha-2-1; Voltage-dependent calcium channel subunit delta-1]	Single pass	Single pass type I membrane protein	1
Origene	SC123346	NM_175882.1	pCMV6-XL5	Ampicillin	Untagged	cDNA	Q8IUH8	SPPL2C	SPP2C_HUMAN	Signal peptide peptidase-like 2C (SPP-like 2C) (SPPL2c) (EC 3.4.23.-) (Intramembrane protease 5) (IMP-5)	Peptidase	Multi pass membrane protein (9TM)	9
Origene	SC100686	NM_138346.1	pCMV6-XL5	Ampicillin	Untagged	cDNA	Q8IYS2	KIAA2013	K2013_HUMAN	Uncharacterized protein KIAA2013	Single pass	Single pass type I membrane protein	1
Origene	SC120361	NM_080817.2	pCMV6-XL4	Ampicillin	Untagged	cDNA	Q96P67	GPR82	GPR82_HUMAN	Probable G-protein coupled receptor 82	G protein coupled receptor	Multi pass membrane protein (7TM)	7
Origene	SC120223	NM_054031.2	pCMV6-XL4	Ampicillin	Untagged	cDNA	Q96LB0	MRGPRX3	MRGX3_HUMAN	Mas-related G-protein coupled receptor member X3 (Sensory neuron-specific G-protein coupled receptor 1/2)	G protein coupled receptor	Multi pass membrane protein (7TM)	7
Origene	SC118878	NM_002062.2	pCMV6-XL5	Ampicillin	Untagged	cDNA	P43220	GLP1R	GLP1R_HUMAN	Glucagon-like peptide 1 receptor (GLP-1 receptor) (GLP-1-R) (GLP-1R)	G protein coupled receptor	Multi pass membrane protein (7TM)	7
Origene	SC116382	NM_006056.2	pCMV6-XL4	Ampicillin	Untagged	cDNA	Q9HB89	NMUR1	NMUR1_HUMAN	Neuromedin-U receptor 1 (NMU-R1) (G-protein coupled receptor 66) (G-protein coupled receptor FM-3)	G protein coupled receptor	Multi pass membrane protein (7TM)	7
Origene	SC119449	NM_001052.1	pCMV6-XL4	Ampicillin	Untagged	cDNA	P31391	SSTR4	SSR4_HUMAN	Somatostatin receptor type 4 (SS-4-R) (SS4-R) (SS4R)	G protein coupled receptor	Multi pass membrane protein (7TM)	7
Origene	SC108910	NM_000680.1	pCMV6-XL4	Ampicillin	Untagged	cDNA	P35348	ADRA1A	ADA1A_HUMAN	Alpha-1A adrenergic receptor (Alpha-1A adrenoreceptor) (Alpha-1A adrenoceptor) (Alpha-1C adrenergic receptor) (Alpha-adrenergic receptor 1c)	G protein coupled receptor	Multi pass membrane protein (7TM)	7
Origene	SC119612	NM_000863.1	pCMV6-XL4	Ampicillin	Untagged	cDNA	P28222	HTR1B	5HT1B_HUMAN	5-hydroxytryptamine receptor 1B (5-HT-1B) (5-HT1B) (S12) (Serotonin 1D beta receptor) (5-HT-1D-beta) (Serotonin receptor 1B)	G protein coupled receptor	Multi pass membrane protein (7TM)	7
Origene	SC101263	NM_175067.1	pCMV6-XL4	Ampicillin	Untagged	cDNA	Q96RI8	TAAR6	TAAR6_HUMAN	Trace amine-associated receptor 6 (TaR-6) (Trace amine receptor 6) (Trace amine receptor 4) (TaR-4)	G protein coupled receptor	Multi pass membrane protein (7TM)	7
Origene	SC120211	NM_053278.1	pCMV6-XL4	Ampicillin	Untagged	cDNA	Q969N4	TAAR8	TAAR8_HUMAN	Trace amine-associated receptor 8 (TaR-8) (Trace amine receptor 8) (G-protein coupled receptor 102) (Trace amine receptor 5) (TaR-5)	G protein coupled receptor	Multi pass membrane protein (7TM)	7
Origene	SC116819	NM_005314.2	pCMV6-XL4	Ampicillin	Untagged	cDNA	P30550	GRPR	GRPR_HUMAN	Gastrin-releasing peptide receptor (GRP-R) (GRP-preferring bombesin receptor)	G protein coupled receptor	Multi pass membrane protein (7TM)	7
Origene	SC121025	NM_199170.1	pCMV6-XL5	Ampicillin	Untagged	cDNA	Q969W9	PMEPA1	PMEPA_HUMAN	Protein TMEPAI (Prostate transmembrane protein androgen induced 1) (Solid tumor-associated 1 protein) (Transmembrane prostate androgen-induced protein)	Single pass	Single pass membrane protein	1
Origene	SC121107	NM_199478.1	pCMV6-XL5	Ampicillin	Untagged	cDNA	P60201	PLP1	MYPR_HUMAN	Myelin proteolipid protein (PLP) (Lipophilin)	Multi pass	Multi pass membrane protein (4TM)	4
Origene	SC124604	NM_016946.6	pCMV6-XL5	Ampicillin	Untagged	cDNA	Q9Y624	F11R	JAM1_HUMAN	Junctional adhesion molecule A (JAM-A) (Junctional adhesion molecule 1) (JAM-1) (Platelet F11 receptor) (Platelet adhesion molecule 1) (PAM-1) (CD antigen CD321)	Immunoglobulin superfamily	Single pass type I membrane protein	1
Origene	SC314941	NM_003728.2	pCMV6-XL5	Ampicillin	Untagged	cDNA	O95185	UNC5C	UNC5C_HUMAN	Netrin receptor UNC5C (Protein unc-5 homolog 3) (Protein unc-5 homolog C)	Immunoglobulin superfamily	Single pass type I membrane protein	1
Origene	SC107518	NM_182767.3	pCMV6-XL4	Ampicillin	Untagged	cDNA	Q9H2J7	SLC6A15	S6A15_HUMAN	Sodium-dependent neutral amino acid transporter B(0)AT2 (Sodium- and chloride-dependent neurotransmitter transporter NTT73) (Sodium-coupled branched-chain amino-acid transporter 1) (Solute carrier family 6 member 15) (Transporter v7-3)	Transporter	Multi pass membrane protein (12TM)	12
Origene	SC313230	NM_177974.1	pCMV6-XL4	Ampicillin	Untagged	cDNA	Q6P4E1	CASC4	CASC4_HUMAN	Protein CASC4 (Cancer susceptibility candidate gene 4 protein)	Single pass	Single pass type II membrane protein	1
Origene	SC124868	NM_183002.1	pCMV6-XL4	Ampicillin	Untagged	cDNA	P57103	SLC8A3	NAC3_HUMAN	Sodium/calcium exchanger 3 (Na(+)/Ca(2+)-exchange protein 3) (Solute carrier family 8 member 3)	Transporter	Multi pass membrane protein (11TM)	11
Origene	SC124927	NM_156039.2	pCMV6-XL4	Ampicillin	Untagged	cDNA	Q99062	CSF3R	CSF3R_HUMAN	Granulocyte colony-stimulating factor receptor (G-CSF receptor) (G-CSF-R) (CD antigen CD114)	Cytokine receptor family	Single pass membrane protein	1
Origene	SC124659	NM_183381.1	pCMV6-XL4	Ampicillin	Untagged	cDNA	O43567	RNF13	RNF13_HUMAN	E3 ubiquitin-protein ligase RNF13 (EC 6.3.2.-) (RING finger protein 13)	Single pass	Single pass membrane protein	1
Origene	SC122106	NM_018400.2	pCMV6-XL5	Ampicillin	Untagged	cDNA	Q9NY72	SCN3B	SCN3B_HUMAN	Sodium channel subunit beta-3	Immunoglobulin superfamily	Single pass type I membrane protein	1
Origene	SC108305	NM_023915.2	pCMV6-XL4	Ampicillin	Untagged	cDNA	Q9BY21	GPR87	GPR87_HUMAN	G-protein coupled receptor 87 (G-protein coupled receptor 95)	G protein coupled receptor	Multi pass membrane protein (7TM)	7
Origene	SC116844	NM_005286.2	pCMV6-XL4	Ampicillin	Untagged	cDNA	P48146	NPBWR2	NPBW2_HUMAN	Neuropeptides B/W receptor type 2 (G-protein coupled receptor 8)	G protein coupled receptor	Multi pass membrane protein (7TM)	7
Origene	SC119819	NM_000529.2	pCMV6-XL5	Ampicillin	Untagged	cDNA	Q01718	MC2R	ACTHR_HUMAN	Adrenocorticotropic hormone receptor (ACTH receptor) (ACTH-R) (Adrenocorticotropin receptor) (Melanocortin receptor 2) (MC2-R)	G protein coupled receptor	Multi pass membrane protein (7TM)	7
Origene	SC100553	NM_148962.3	pCMV6-XL4	Ampicillin	Untagged	cDNA	Q8TDS5	OXER1	OXER1_HUMAN	Oxoeicosanoid receptor 1 (5-oxo-ETE G-protein coupled receptor) (G-protein coupled receptor 170) (G-protein coupled receptor R527) (G-protein coupled receptor TG1019)	G protein coupled receptor	Multi pass membrane protein (7TM)	7
Origene	SC113412	NM_018654.1	pCMV6-XL4	Ampicillin	Untagged	cDNA	Q9NZD1	GPRC5D	GPC5D_HUMAN	G-protein coupled receptor family C group 5 member D	G protein coupled receptor	Multi pass membrane protein (7TM)	7
Origene	SC125241	NM_030956.2	pCMV6-XL4	Ampicillin	Untagged	cDNA	Q9BXR5	TLR10	TLR10_HUMAN	Toll-like receptor 10 (CD antigen CD290)	Leucine rich repeat containing	Single pass type I membrane protein	1
Origene	SC115880	NM_006827.4	pCMV6-XL4	Ampicillin	Untagged	cDNA	P49755	TMED10	TMEDA_HUMAN	Transmembrane emp24 domain-containing protein 10 (21 kDa transmembrane-trafficking protein) (S31III125) (S31I125) (Tmp-21-I) (Transmembrane protein Tmp21) (p23) (p24 family protein delta-1) (p24delta1) (p24delta)	Single pass	Single pass type I membrane protein	1
Origene	SC110225	NM_025181.2	pCMV6-XL5	Ampicillin	Untagged	cDNA	Q8WV83	SLC35F5	S35F5_HUMAN	Solute carrier family 35 member F5 (Hepatitis C virus NS5A-transactivated protein 3) (HCV NS5A-transactivated protein 3)	Transporter	Multi pass membrane protein (10TM)	10
Origene	SC111085	NM_003842.3	pCMV6-XL6	Ampicillin	Untagged	cDNA	O14763	TNFRSF10B	TR10B_HUMAN	Tumor necrosis factor receptor superfamily member 10B (Death receptor 5) (TNF-related apoptosis-inducing ligand receptor 2) (TRAIL receptor 2) (TRAIL-R2) (CD antigen CD262)	Cytokine receptor family	Single pass membrane protein	1
Origene	SC104847	NM_032446.1	pCMV6-XL6	Ampicillin	Untagged	cDNA	Q96KG7	MEGF10	MEG10_HUMAN	Multiple epidermal growth factor-like domains protein 10 (Multiple EGF-like domains protein 10)	Other	Single pass type I membrane protein	1
Origene	SC117497	NM_004248.1	pCMV6-XL4	Ampicillin	Untagged	cDNA	P49683	PRLHR	PRLHR_HUMAN	Prolactin-releasing peptide receptor (PrRP receptor) (PrRPR) (G-protein coupled receptor 10) (hGR3)	G protein coupled receptor	Multi pass membrane protein (7TM)	7
Origene	SC111283	NM_016557.2	pCMV6-XL4	Ampicillin	Untagged	cDNA	Q9NPB9	ACKR4	ACKR4_HUMAN	Atypical chemokine receptor 4 (C-C chemokine receptor type 11) (C-C CKR-11) (CC-CKR-11) (CCR-11) (CC chemokine receptor-like 1) (CCRL1) (CCX CKR)	Cytokine receptor family	G protein coupled receptor	7
Origene	SC123817	BC032702.1	pCMV6-XL5	Ampicillin	Untagged	cDNA	P46089	GPR3	GPR3_HUMAN	G-protein coupled receptor 3 (ACCA orphan receptor)	G protein coupled receptor	Multi pass membrane protein (7TM)	7
Origene	SC123811	BC007720.2	pCMV6-XL5	Ampicillin	Untagged	cDNA	P28221	HTR1D	5HT1D_HUMAN	5-hydroxytryptamine receptor 1D (5-HT-1D) (5-HT1D) (Serotonin 1D alpha receptor) (5-HT-1D-alpha) (Serotonin receptor 1D)	G protein coupled receptor	Multi pass membrane protein (7TM)	7
Origene	SC125262	NM_003786.2	pCMV6-XL4	Ampicillin	Untagged	cDNA	O15438	ABCC3	MRP3_HUMAN	Canalicular multispecific organic anion transporter 2 (ATP-binding cassette sub-family C member 3) (Multi-specific organic anion transporter D) (MOAT-D) (Multidrug resistance-associated protein 3)	Transporter	Multi pass membrane protein (17TM)	17
Origene	SC126556	NM_000738.2	pCMV6-XL4	Ampicillin	Untagged	cDNA	P11229	CHRM1	ACM1_HUMAN	Muscarinic acetylcholine receptor M1	G protein coupled receptor	Multi pass membrane protein (7TM)	7
Origene	SC127901	NM_002341.1	pCMV6-XL4	Ampicillin	Untagged	cDNA	Q06643	LTB	TNFC_HUMAN	Lymphotoxin-beta (LT-beta) (Tumor necrosis factor C) (TNF-C) (Tumor necrosis factor ligand superfamily member 3)	Ligand	Single pass type II membrane protein	1
Origene	SC127894	NM_005592.1	pCMV6-XL5	Ampicillin	Untagged	cDNA	O15146	MUSK	MUSK_HUMAN	Muscle, skeletal receptor tyrosine-protein kinase (EC 2.7.10.1) (Muscle-specific tyrosine-protein kinase receptor) (MuSK) (Muscle-specific kinase receptor)	Receptor tyrosine kinase family	Single pass type I membrane protein	1
Origene	SC125716	NM_001781.1	pCMV6-XL5	Ampicillin	Untagged	cDNA	Q07108	CD69	CD69_HUMAN	Early activation antigen CD69 (Activation inducer molecule) (AIM) (BL-AC/P26) (C-type lectin domain family 2 member C) (EA1) (Early T-cell activation antigen p60) (GP32/28) (Leukocyte surface antigen Leu-23) (MLR-3) (CD antigen CD69)	Single pass	Single pass type II membrane protein	1
Origene	SC125810	NM_213658.1	pCMV6-XL5	Ampicillin	Untagged	cDNA	P26715	KLRC1	NKG2A_HUMAN	NKG2-A/NKG2-B type II integral membrane protein (CD159 antigen-like family member A) (NK cell receptor A) (NKG2-A/B-activating NK receptor) (CD antigen CD159a)	Lectin domain containing	Single pass type II membrane protein	1
Origene	SC125306	NM_000871.1	pCMV6-XL4	Ampicillin	Untagged	cDNA	P50406	HTR6	5HT6R_HUMAN	5-hydroxytryptamine receptor 6 (5-HT-6) (5-HT6) (Serotonin receptor 6)	G protein coupled receptor	Multi pass membrane protein (7TM)	7
Origene	SC122754	NM_006671.3	pCMV6-XL5	Ampicillin	Untagged	cDNA	O00341	SLC1A7	EAA5_HUMAN	Excitatory amino acid transporter 5 (Retinal glutamate transporter) (Solute carrier family 1 member 7)	Transporter	Multi pass membrane protein (10TM)	10
Origene	SC122924	NM_022082.2	pCMV6-XL5	Ampicillin	Untagged	cDNA	Q9BYT1	SLC17A9	S17A9_HUMAN	Solute carrier family 17 member 9	Transporter	Multi pass membrane protein (10TM)	10
Origene	SC123097	NM_052938.3	pCMV6-XL5	Ampicillin	Untagged	cDNA	Q96LA6	FCRL1	FCRL1_HUMAN	Fc receptor-like protein 1 (FcR-like protein 1) (FcRL1) (Fc receptor homolog 1) (FcRH1) (IFGP family protein 1) (hIFGP1) (Immune receptor translocation-associated protein 5) (CD antigen CD307a)	Immunoglobulin superfamily	Single pass type I membrane protein	1
Origene	SC122728	NM_005856.1	pCMV6-XL5	Ampicillin	Untagged	cDNA	O60896	RAMP3	RAMP3_HUMAN	Receptor activity-modifying protein 3 (Calcitonin-receptor-like receptor activity-modifying protein 3) (CRLR activity-modifying protein 3)	Single pass	Single pass type I membrane protein	1
Origene	SC122961	NM_024599.2	pCMV6-XL5	Ampicillin	Untagged	cDNA	Q6PJF5	RHBDF2	RHDF2_HUMAN	Inactive rhomboid protein 2 (iRhom2) (Rhomboid 5 homolog 2) (Rhomboid family member 2) (Rhomboid veinlet-like protein 5) (Rhomboid veinlet-like protein 6)	Peptidase	Multi pass membrane protein (7TM)	7
Origene	SC109634	NM_183079.1	pCMV6-XL4	Ampicillin	Untagged	cDNA	P04156	PRNP	PRIO_HUMAN	Major prion protein (PrP) (ASCR) (PrP27-30) (PrP33-35C) (CD antigen CD230)	GPI anchor	GPI anchor	0
Origene	SC123816	BC029831.1	pCMV6-XL5	Ampicillin	Untagged	cDNA	P0DMS8	ADORA3	AA3R_HUMAN	Adenosine receptor A3	G protein coupled receptor	Multi pass membrane protein (7TM)	7
Origene	SC123687	BC010116.2	pCMV6-XL5	Ampicillin	Untagged	cDNA	Q96FZ5	CMTM7	CKLF7_HUMAN	CKLF-like MARVEL transmembrane domain-containing protein 7 (Chemokine-like factor superfamily member 7)	Ligand	Multi pass membrane protein (4TM)	4
Origene	SC126680	NM_175057.2	pCMV6-XL4	Ampicillin	Untagged	cDNA	Q96RI9	TAAR9	TAAR9_HUMAN	Trace amine-associated receptor 9 (TaR-9) (Trace amine receptor 9) (Trace amine receptor 3) (TaR-3)	G protein coupled receptor	Multi pass membrane protein (7TM)	7
Origene	SC126266	NM_198085.1	pCMV6-XL5	Ampicillin	Untagged	cDNA	Q8N7C7	RNF148	RN148_HUMAN	RING finger protein 148	Single pass	Single pass membrane protein	1
Origene	SC125785	NM_203422.1	pCMV6-XL5	Ampicillin	Untagged	cDNA	Q8ND94	LRRN4CL	LRN4L_HUMAN	LRRN4 C-terminal-like protein	Single pass	Single pass type I membrane protein	1
Origene	SC126016	BC064619.1	pCMV6-XL5	Ampicillin	Untagged	cDNA	P25063	CD24	CD24_HUMAN	Signal transducer CD24 (Small cell lung carcinoma cluster 4 antigen) (CD antigen CD24)	GPI anchor	GPI anchor	0
Origene	SC126003	NM_004363.1	pCMV6-XL5	Ampicillin	Untagged	cDNA	P06731	CEACAM5	CEAM5_HUMAN	Carcinoembryonic antigen-related cell adhesion molecule 5 (Carcinoembryonic antigen) (CEA) (Meconium antigen 100) (CD antigen CD66e)	Immunoglobulin superfamily	GPI anchor	0
Origene	SC126113	NM_017814.1	pCMV6-XL5	Ampicillin	Untagged	cDNA	Q9NX61	TMEM161A	T161A_HUMAN	Transmembrane protein 161A (Adaptive response to oxidative stress protein 29) (AROS-29)	Multi pass	Multi pass membrane protein (8TM)	8
Origene	SC125923	NM_198277.1	pCMV6-XL5	Ampicillin	Untagged	cDNA	Q8TED4	SLC37A2	SPX2_HUMAN	Sugar phosphate exchanger 2 (Solute carrier family 37 member 2)	Transporter	Multi pass membrane protein (12TM)	12
Origene	SC126210	NM_147130.1	pCMV6-XL5	Ampicillin	Untagged	cDNA	O14931	NCR3	NCTR3_HUMAN	Natural cytotoxicity triggering receptor 3 (Activating natural killer receptor p30) (Natural killer cell p30-related protein) (NK-p30) (NKp30) (CD antigen CD337)	Immunoglobulin superfamily	Single pass type I membrane protein	1
Origene	SC126346	NM_017711.2	pCMV6-XL5	Ampicillin	Untagged	cDNA	Q9HCC8	GDPD2	GDPD2_HUMAN	Glycerophosphoinositol inositolphosphodiesterase GDPD2 (EC 3.1.4.43) (Glycerophosphodiester phosphodiesterase 3) (Glycerophosphodiester phosphodiesterase domain-containing protein 2) (Osteoblast differentiation promoting factor)	Multi pass	Multi pass membrane protein (6TM)	6
Origene	SC125881	BC033755.1	pCMV6-XL5	Ampicillin	Untagged	cDNA	P30203	CD6	CD6_HUMAN	T-cell differentiation antigen CD6 (T12) (TP120) (CD antigen CD6)	Single pass	Single pass type I membrane protein	1
Origene	SC125942	NM_004062.2	pCMV6-XL5	Ampicillin	Untagged	cDNA	O75309	CDH16	CAD16_HUMAN	Cadherin-16 (Kidney-specific cadherin) (Ksp-cadherin)	Cadherin family	Single pass type I membrane protein	1
Origene	SC126286	NM_003695.2	pCMV6-XL5	Ampicillin	Untagged	cDNA	Q14210	LY6D	LY6D_HUMAN	Lymphocyte antigen 6D (Ly-6D) (E48 antigen)	GPI anchor	GPI anchor	0
Origene	SC126357	NM_033518.1	pCMV6-XL5	Ampicillin	Untagged	cDNA	Q8WUX1	SLC38A5	S38A5_HUMAN	Sodium-coupled neutral amino acid transporter 5 (Solute carrier family 38 member 5) (System N transporter 2)	Transporter	Multi pass membrane protein (11TM)	11
Origene	SC126128	NM_000023.1	pCMV6-XL5	Ampicillin	Untagged	cDNA	Q16586	SGCA	SGCA_HUMAN	Alpha-sarcoglycan (Alpha-SG) (50 kDa dystrophin-associated glycoprotein) (50DAG) (Adhalin) (Dystroglycan-2)	Single pass	Single pass type I membrane protein	1
Origene	SC125656	NM_001192.2	pCMV6-XL5	Ampicillin	Untagged	cDNA	Q02223	TNFRSF17	TNR17_HUMAN	Tumor necrosis factor receptor superfamily member 17 (B-cell maturation protein) (CD antigen CD269)	Cytokine receptor family	Single pass membrane protein	1
Origene	SC127873	NM_001405.2	pCMV6-XL4	Ampicillin	Untagged	cDNA	O43921	EFNA2	EFNA2_HUMAN	Ephrin-A2 (EPH-related receptor tyrosine kinase ligand 6) (LERK-6) (HEK7 ligand) (HEK7-L)	GPI anchor	GPI anchor	0
Origene	SC127922	NM_012467.2	pCMV6-XL4	Ampicillin	Untagged	cDNA	Q9NRR2	TPSG1	TRYG1_HUMAN	Tryptase gamma (EC 3.4.21.-) (Serine protease 31) (Transmembrane tryptase) [Cleaved into: Tryptase gamma light chain; Tryptase gamma heavy chain]	Protease	Single pass membrane protein	1
Origene	SC127307	NM_017526.2	pCMV6-XL6	Ampicillin	Untagged	cDNA	O15243	LEPROT	OBRG_HUMAN	Leptin receptor gene-related protein (Endospanin-1) (Leptin receptor overlapping transcript protein) (OB-R gene-related protein) (OB-RGRP)	Immunoglobulin superfamily	Multi pass membrane protein (4TM)	4
Origene	SC126637	NM_003692.2	pCMV6-XL5	Ampicillin	Untagged	cDNA	Q8IYR6	TMEFF1	TEFF1_HUMAN	Tomoregulin-1 (TR-1) (H7365) (Transmembrane protein with EGF-like and one follistatin-like domain)	Single pass	Single pass type I membrane protein	1
Origene	SC126663	NM_004615.2	pCMV6-XL5	Ampicillin	Untagged	cDNA	P41732	TSPAN7	TSN7_HUMAN	Tetraspanin-7 (Tspan-7) (Cell surface glycoprotein A15) (Membrane component chromosome X surface marker 1) (T-cell acute lymphoblastic leukemia-associated antigen 1) (TALLA-1) (Transmembrane 4 superfamily member 2) (CD antigen CD231)	Multi pass	Multi pass membrane protein (4TM)	4
Origene	SC127481	NM_018970.3	pCMV6-XL5	Ampicillin	Untagged	cDNA	P60893	GPR85	GPR85_HUMAN	Probable G-protein coupled receptor 85 (Super conserved receptor expressed in brain 2)	G protein coupled receptor	Multi pass membrane protein (7TM)	7
Origene	SC126170	NM_182559.1	pCMV6-XL5	Ampicillin	Untagged	cDNA	Q86WS5	TMPRSS12	TMPSC_HUMAN	Transmembrane protease serine 12 (EC 3.4.21.-)	Protease	Single pass membrane protein	1
Origene	SC126570	NM_005683.2	pCMV6-XL5	Ampicillin	Untagged	cDNA	Q9Y2T6	GPR55	GPR55_HUMAN	G-protein coupled receptor 55	G protein coupled receptor	Multi pass membrane protein (7TM)	7
Origene	SC126568	NM_003059.2	pCMV6-XL4	Ampicillin	Untagged	cDNA	Q9H015	SLC22A4	S22A4_HUMAN	Solute carrier family 22 member 4 (Ergothioneine transporter) (ET transporter) (Organic cation/carnitine transporter 1)	Transporter	Multi pass membrane protein (12TM)	12
Origene	SC125391	NM_012105.3	pCMV6-XL5	Ampicillin	Untagged	cDNA	Q9Y5Z0	BACE2	BACE2_HUMAN	Beta-secretase 2 (EC 3.4.23.45) (Aspartic-like protease 56 kDa) (Aspartyl protease 1) (ASP1) (Asp 1) (Beta-site amyloid precursor protein cleaving enzyme 2) (Beta-site APP cleaving enzyme 2) (Down region aspartic protease) (DRAP) (Memapsin-1) (Membrane-associated aspartic protease 1) (Theta-secretase)	Peptidase	Single pass type I membrane protein	1
Origene	SC125428	NM_207015.1	pCMV6-XL4	Ampicillin	Untagged	cDNA	Q58DX5	NAALADL2	NADL2_HUMAN	Inactive N-acetylated-alpha-linked acidic dipeptidase-like protein 2 (NAALADase L2)	Peptidase	Single pass type II membrane protein	1
Origene	SC126537	NM_005656.2	pCMV6-XL4	Ampicillin	Untagged	cDNA	O15393	TMPRSS2	TMPS2_HUMAN	Transmembrane protease serine 2 (EC 3.4.21.-) (Serine protease 10) [Cleaved into: Transmembrane protease serine 2 non-catalytic chain; Transmembrane protease serine 2 catalytic chain]	Peptidase	Single pass type II membrane protein	1
Origene	SC127480	NM_014399.3	pCMV6-XL5	Ampicillin	Untagged	cDNA	O95857	TSPAN13	TSN13_HUMAN	Tetraspanin-13 (Tspan-13) (Tetraspan NET-6) (Transmembrane 4 superfamily member 13)	Multi pass	Multi pass membrane protein (4TM)	4
Origene	SC127532	NM_006288.1	pCMV6-XL5	Ampicillin	Untagged	cDNA	P04216	THY1	THY1_HUMAN	Thy-1 membrane glycoprotein (CDw90) (Thy-1 antigen) (CD antigen CD90)	GPI anchor	GPI anchor	0
Origene	SC126945	NM_005724.4	pCMV6-XL5	Ampicillin	Untagged	cDNA	O60637	TSPAN3	TSN3_HUMAN	Tetraspanin-3 (Tspan-3) (Tetraspanin TM4-A) (Transmembrane 4 superfamily member 8)	Multi pass	Multi pass membrane protein (4TM)	4
Origene	SC125548	NM_000165.2	pCMV6-XL5	Ampicillin	Untagged	cDNA	P17302	GJA1	CXA1_HUMAN	Gap junction alpha-1 protein (Connexin-43) (Cx43) (Gap junction 43 kDa heart protein)	Junctions	Multi pass membrane protein (4TM)	4
Origene	SC125325	NM_000811.1	pCMV6-XL5	Ampicillin	Untagged	cDNA	Q16445	GABRA6	GBRA6_HUMAN	Gamma-aminobutyric acid receptor subunit alpha-6 (GABA(A) receptor subunit alpha-6)	Transporter	Multi pass membrane protein (4TM)	4
Origene	SC125500	NM_000840.2	pCMV6-XL5	Ampicillin	Untagged	cDNA	Q14832	GRM3	GRM3_HUMAN	Metabotropic glutamate receptor 3 (mGluR3)	G protein coupled receptor	Multi pass membrane protein (7TM)	7
Origene	SC119604	NM_000909.4	pCMV6-XL5	Ampicillin	Untagged	cDNA	P25929	NPY1R	NPY1R_HUMAN	Neuropeptide Y receptor type 1 (NPY1-R)	G protein coupled receptor	Multi pass membrane protein (7TM)	7
Origene	SC127610	NM_152713.2	pCMV6-XL5	Ampicillin	Untagged	cDNA	P46977	STT3A	STT3A_HUMAN	Dolichyl-diphosphooligosaccharide--protein glycosyltransferase subunit STT3A (Oligosaccharyl transferase subunit STT3A) (STT3-A) (EC 2.4.99.18) (B5) (Integral membrane protein 1) (Transmembrane protein TMC)	Multi pass	Multi pass membrane protein (11TM)	11
Origene	SC116857	NM_005226.2	pCMV6-XL5	Ampicillin	Untagged	cDNA	Q99500	S1PR3	S1PR3_HUMAN	Sphingosine 1-phosphate receptor 3 (S1P receptor 3) (S1P3) (Endothelial differentiation G-protein coupled receptor 3) (Sphingosine 1-phosphate receptor Edg-3) (S1P receptor Edg-3)	G protein coupled receptor	Multi pass membrane protein (7TM)	7
Origene	SC127538	NM_000206.1	pCMV6-XL4	Ampicillin	Untagged	cDNA	P31785	IL2RG	IL2RG_HUMAN	Cytokine receptor common subunit gamma (Interleukin-2 receptor subunit gamma) (IL-2 receptor subunit gamma) (IL-2R subunit gamma) (IL-2RG) (gammaC) (p64) (CD antigen CD132)	Cytokine receptor family	Single pass type I membrane protein	1
Origene	SC125316	NM_005570.2	pCMV6-XL6	Ampicillin	Untagged	cDNA	P49257	LMAN1	LMAN1_HUMAN	Protein ERGIC-53 (ER-Golgi intermediate compartment 53 kDa protein) (Gp58) (Intracellular mannose-specific lectin MR60) (Lectin mannose-binding 1)	Single pass	Single pass type I membrane protein	1
Origene	SC127487	NM_002346.1	pCMV6-XL4	Ampicillin	Untagged	cDNA	Q16553	LY6E	LY6E_HUMAN	Lymphocyte antigen 6E (Ly-6E) (Retinoic acid-induced gene E protein) (RIG-E) (Stem cell antigen 2) (SCA-2) (Thymic shared antigen 1) (TSA-1)	GPI anchor	GPI anchor	0
Origene	SC127164	NM_002372.2	pCMV6-XL4	Ampicillin	Untagged	cDNA	Q16706	MAN2A1	MA2A1_HUMAN	Alpha-mannosidase 2 (EC 3.2.1.114) (Golgi alpha-mannosidase II) (AMan II) (Man II) (Mannosidase alpha class 2A member 1) (Mannosyl-oligosaccharide 1,3-1,6-alpha-mannosidase)	Single pass	Single pass type II membrane protein	1
Origene	SC119649	NM_000844.2	pCMV6-XL4	Ampicillin	Untagged	cDNA	Q14831	GRM7	GRM7_HUMAN	Metabotropic glutamate receptor 7 (mGluR7)	G protein coupled receptor	Multi pass membrane protein (7TM)	7
Origene	SC127656	NM_021156.2	pCMV6-XL5	Ampicillin	Untagged	cDNA	Q9H1E5	TMX4	TMX4_HUMAN	Thioredoxin-related transmembrane protein 4 (Thioredoxin domain-containing protein 13)	Single pass	Single pass type I membrane protein	1
Origene	SC127785	NM_015631.2	pCMV6-XL5	Ampicillin	Untagged	cDNA	Q6NUS6	TCTN3	TECT3_HUMAN	Tectonic-3	Single pass	Single pass type I membrane protein	1
Origene	SC127324	NM_176895.1	pCMV6-XL5	Ampicillin	Untagged	cDNA	O14494	PPAP2A	LPP1_HUMAN	Lipid phosphate phosphohydrolase 1 (EC 3.1.3.4) (PAP2-alpha) (Phosphatidate phosphohydrolase type 2a) (Phosphatidic acid phosphatase 2a) (PAP-2a) (PAP2a)	Multi pass	Multi pass membrane protein (6TM)	6
Origene	SC127120	NM_033207.2	pCMV6-XL5	Ampicillin	Untagged	cDNA	Q96PE5	OPALIN	OPALI_HUMAN	Opalin (Oligodendrocytic myelin paranodal and inner loop protein) (Transmembrane protein 10)	Single pass	Single pass type I membrane protein	1
Origene	SC127301	NM_014585.3	pCMV6-XL5	Ampicillin	Untagged	cDNA	Q9NP59	SLC40A1	S40A1_HUMAN	Solute carrier family 40 member 1 (Ferroportin-1) (Iron-regulated transporter 1)	Multi pass	Multi pass membrane protein (10TM)	10
Origene	SC124474	NM_173799.2	pCMV6-XL5	Ampicillin	Untagged	cDNA	Q495A1	TIGIT	TIGIT_HUMAN	T-cell immunoreceptor with Ig and ITIM domains (V-set and immunoglobulin domain-containing protein 9) (V-set and transmembrane domain-containing protein 3)	Immunoglobulin superfamily	Single pass type I membrane protein	1
Origene	SC126791	NM_025257.1	pCMV6-XL5	Ampicillin	Untagged	cDNA	Q53GD3	SLC44A4	CTL4_HUMAN	Choline transporter-like protein 4 (Solute carrier family 44 member 4)	Transporter	Multi pass membrane protein (10TM)	10
Origene	SC127123	NM_006994.3	pCMV6-XL5	Ampicillin	Untagged	cDNA	O00478	BTN3A3	BT3A3_HUMAN	Butyrophilin subfamily 3 member A3	Immunoglobulin superfamily	Single pass type I membrane protein	1
Origene	SC127469	NM_006669.2	pCMV6-XL5	Ampicillin	Untagged	cDNA	Q8NHL6	LILRB1	LIRB1_HUMAN	Leukocyte immunoglobulin-like receptor subfamily B member 1 (LIR-1) (Leukocyte immunoglobulin-like receptor 1) (CD85 antigen-like family member J) (Immunoglobulin-like transcript 2) (ILT-2) (Monocyte/macrophage immunoglobulin-like receptor 7) (MIR-7) (CD antigen CD85j)	Immunoglobulin superfamily	Single pass type I membrane protein	1
Origene	SC127220	NM_002826.4	pCMV6-XL5	Ampicillin	Untagged	cDNA	O00391	QSOX1	QSOX1_HUMAN	Sulfhydryl oxidase 1 (hQSOX) (EC 1.8.3.2) (Quiescin Q6)	Single pass	Single pass membrane protein	1
Origene	SC302996	NM_001243.3	pCMV6-XL5	Ampicillin	Untagged	cDNA	P28908	TNFRSF8	TNR8_HUMAN	Tumor necrosis factor receptor superfamily member 8 (CD30L receptor) (Ki-1 antigen) (Lymphocyte activation antigen CD30) (CD antigen CD30)	Cytokine receptor family	Single pass membrane protein	1
Origene	SC302961	NM_001044.2	pCMV6-XL5	Ampicillin	Untagged	cDNA	Q01959	SLC6A3	SC6A3_HUMAN	Sodium-dependent dopamine transporter (DA transporter) (DAT) (Solute carrier family 6 member 3)	Transporter	Multi pass membrane protein (12TM)	12
Origene	SC306242	NM_145296.1	pCMV6-XL5	Ampicillin	Untagged	cDNA	Q8NFZ8	CADM4	CADM4_HUMAN	Cell adhesion molecule 4 (Immunoglobulin superfamily member 4C) (IgSF4C) (Nectin-like protein 4) (NECL-4) (TSLC1-like protein 2)	Immunoglobulin superfamily	Single pass type I membrane protein	1
Origene	SC128086	NM_001118.3	pCMV6-XL6	Ampicillin	Untagged	cDNA	P41586	ADCYAP1R1	PACR_HUMAN	Pituitary adenylate cyclase-activating polypeptide type I receptor (PACAP type I receptor) (PACAP-R-1) (PACAP-R1)	G protein coupled receptor	Multi pass membrane protein (7TM)	7
Origene	SC307384	NM_181840.1	pCMV6-XL5	Ampicillin	Untagged	cDNA	Q7Z418	KCNK18	KCNKI_HUMAN	Potassium channel subfamily K member 18 (TWIK-related individual potassium channel) (TWIK-related spinal cord potassium channel)	Transporter	Multi pass membrane protein (4TM)	4
Origene	SC128222	NM_001610.1	pCMV6-XL5	Ampicillin	Untagged	cDNA	P11117	ACP2	PPAL_HUMAN	Lysosomal acid phosphatase (LAP) (EC 3.1.3.2)	Single pass	Single pass membrane protein	1
Origene	SC301636	NM_001012338.1	pCMV6-XL5	Ampicillin	Untagged	cDNA	Q16288	NTRK3	NTRK3_HUMAN	NT-3 growth factor receptor (EC 2.7.10.1) (GP145-TrkC) (Trk-C) (Neurotrophic tyrosine kinase receptor type 3) (TrkC tyrosine kinase)	Receptor tyrosine kinase family	Single pass type I membrane protein	1
Origene	SC300328	NM_001001891.1	pCMV6-XL4	Ampicillin	Untagged	cDNA	Q6IWH7	ANO7	ANO7_HUMAN	Anoctamin-7 (Dresden transmembrane protein of the prostate) (D-TMPP) (IPCA-5) (New gene expressed in prostate) (Prostate cancer-associated protein 5) (Transmembrane protein 16G)	Multi pass	Multi pass membrane protein (8TM)	8
Origene	SC310230	NM_002562.4	pCMV6-XL5	Ampicillin	Untagged	cDNA	Q99572	P2RX7	P2RX7_HUMAN	P2X purinoceptor 7 (P2X7) (ATP receptor) (P2Z receptor) (Purinergic receptor)	Multi pass	Multi pass membrane protein (2TM)	2
Origene	SC303782	NM_006514.2	pCMV6-XL5	Ampicillin	Untagged	cDNA	Q9Y5Y9	SCN10A	SCNAA_HUMAN	Sodium channel protein type 10 subunit alpha (Peripheral nerve sodium channel 3) (PN3) (hPN3) (Sodium channel protein type X subunit alpha) (Voltage-gated sodium channel subunit alpha Nav1.8)	Transporter	Multi pass membrane protein (24TM)	24
Origene	SC124500	NM_079834.2	pCMV6-XL4	Ampicillin	Untagged	cDNA	Q969E2	SCAMP4	SCAM4_HUMAN	Secretory carrier-associated membrane protein 4 (Secretory carrier membrane protein 4)	Multi pass	Multi pass membrane protein (4TM)	4
Origene	SC125437	NM_032420.2	pCMV6-XL6	Ampicillin	Untagged	cDNA	Q08174	PCDH1	PCDH1_HUMAN	Protocadherin-1 (Cadherin-like protein 1) (Protocadherin-42) (PC42)	Cadherin family	Single pass type I membrane protein	1
Origene	SC127289	NM_078483.2	pCMV6-XL6	Ampicillin	Untagged	cDNA	Q7Z2H8	SLC36A1	S36A1_HUMAN	Proton-coupled amino acid transporter 1 (Proton/amino acid transporter 1) (hPAT1) (Solute carrier family 36 member 1)	Transporter	Multi pass membrane protein (11TM)	11
Origene	SC126988	NM_002182.2	pCMV6-XL6	Ampicillin	Untagged	cDNA	Q9NPH3	IL1RAP	IL1AP_HUMAN	Interleukin-1 receptor accessory protein (IL-1 receptor accessory protein) (IL-1RAcP) (Interleukin-1 receptor 3) (IL-1R-3) (IL-1R3)	Immunoglobulin superfamily	Single pass type I membrane protein	1
Origene	SC127048	NM_018420.1	pCMV6-XL4	Ampicillin	Untagged	cDNA	Q8IZD6	SLC22A15	S22AF_HUMAN	Solute carrier family 22 member 15 (Fly-like putative transporter 1) (Flipt 1)	Transporter	Multi pass membrane protein (12TM)	12
Origene	SC125529	NM_024993.3	pCMV6-XL4	Ampicillin	Untagged	cDNA	Q86VH4	LRRTM4	LRRT4_HUMAN	Leucine-rich repeat transmembrane neuronal protein 4	Single pass	Single pass type I membrane protein	1
Origene	SC126822	NM_030792.4	pCMV6-XL4	Ampicillin	Untagged	cDNA	Q8WTR4	GDPD5	GDPD5_HUMAN	Glycerophosphodiester phosphodiesterase domain-containing protein 5 (EC 3.1.-.-) (Glycerophosphodiester phosphodiesterase 2)	Multi pass	Multi pass membrane protein (6TM)	6
Origene	SC126769	NM_003042.2	pCMV6-XL4	Ampicillin	Untagged	cDNA	P30531	SLC6A1	SC6A1_HUMAN	Sodium- and chloride-dependent GABA transporter 1 (GAT-1) (Solute carrier family 6 member 1)	Transporter	Multi pass membrane protein (12TM)	12
Origene	SC127234	NM_020210.2	pCMV6-XL4	Ampicillin	Untagged	cDNA	Q9NPR2	SEMA4B	SEM4B_HUMAN	Semaphorin-4B	Immunoglobulin superfamily	Single pass type I membrane protein	1
Origene	SC126809	NM_020346.1	pCMV6-XL4	Ampicillin	Untagged	cDNA	Q9P2U8	SLC17A6	VGLU2_HUMAN	Vesicular glutamate transporter 2 (VGluT2) (Differentiation-associated BNPI) (Differentiation-associated Na(+)-dependent inorganic phosphate cotransporter) (Solute carrier family 17 member 6)	Transporter	Multi pass membrane protein (12TM)	12
Origene	SC303208	NM_002507.1	pCMV6-XL5	Ampicillin	Untagged	cDNA	P08138	NGFR	TNR16_HUMAN	Tumor necrosis factor receptor superfamily member 16 (Gp80-LNGFR) (Low affinity neurotrophin receptor p75NTR) (Low-affinity nerve growth factor receptor) (NGF receptor) (p75 ICD) (CD antigen CD271)	Cytokine receptor family	Single pass membrane protein	1
Origene	SC125440	NM_000121.2	pCMV6-XL4	Ampicillin	Untagged	cDNA	P19235	EPOR	EPOR_HUMAN	Erythropoietin receptor (EPO-R)	Cytokine receptor family	Single pass membrane protein	1
Origene	SC127105	NM_003614.1	pCMV6-XL4	Ampicillin	Untagged	cDNA	O60755	GALR3	GALR3_HUMAN	Galanin receptor type 3 (GAL3-R) (GALR-3)	G protein coupled receptor	Multi pass membrane protein (7TM)	7
Origene	SC303114	NM_002066.1	pCMV6-XL5	Ampicillin	Untagged	cDNA	Q99445	GML	GML_HUMAN	Glycosyl-phosphatidylinositol-anchored molecule-like protein	GPI anchor	GPI anchor	0
Origene	SC301320	NM_001008539.1	pCMV6-XL4	Ampicillin	Untagged	cDNA	P52569	SLC7A2	CTR2_HUMAN	Cationic amino acid transporter 2 (CAT-2) (CAT2) (Low affinity cationic amino acid transporter 2) (Solute carrier family 7 member 2)	Transporter	Multi pass membrane protein (14TM)	14
Origene	SC310553	NM_005303.1	pCMV6-XL4	Ampicillin	Untagged	cDNA	O14842	FFAR1	FFAR1_HUMAN	Free fatty acid receptor 1 (G-protein coupled receptor 40)	G protein coupled receptor	Multi pass membrane protein (7TM)	7
Origene	SC310321	NM_000750.2	pCMV6-XL5	Ampicillin	Untagged	cDNA	P30926	CHRNB4	ACHB4_HUMAN	Neuronal acetylcholine receptor subunit beta-4	Multi pass	Multi pass membrane protein (4TM)	4
Origene	SC128240	NM_001766.3	pCMV6-XL4	Ampicillin	Untagged	cDNA	P15813	CD1D	CD1D_HUMAN	Antigen-presenting glycoprotein CD1d (R3G1) (CD antigen CD1d)	Immunoglobulin superfamily	Single pass type I membrane protein	1
Origene	SC127870	NM_002303.2	pCMV6-XL4	Ampicillin	Untagged	cDNA	P48357	LEPR	LEPR_HUMAN	Leptin receptor (LEP-R) (HuB219) (OB receptor) (OB-R) (CD antigen CD295)	Cytokine receptor family	Single pass membrane protein	1
Origene	SC127853	NM_002349.1	pCMV6-XL4	Ampicillin	Untagged	cDNA	O60449	LY75	LY75_HUMAN	Lymphocyte antigen 75 (Ly-75) (C-type lectin domain family 13 member B) (DEC-205) (gp200-MR6) (CD antigen CD205)	Single pass	Single pass type I membrane protein	1
Origene	SC119692	NM_000794.2	pCMV6-XL4	Ampicillin	Untagged	cDNA	P21728	DRD1	DRD1_HUMAN	D(1A) dopamine receptor (Dopamine D1 receptor)	G protein coupled receptor	Multi pass membrane protein (7TM)	7
Origene	SC125520	NM_001616.3	pCMV6-XL4	Ampicillin	Untagged	cDNA	P27037	ACVR2A	AVR2A_HUMAN	Activin receptor type-2A (EC 2.7.11.30) (Activin receptor type IIA) (ACTR-IIA) (ACTRIIA)	Cytokine receptor family	Single pass type I membrane protein	1
Origene	SC124800	NM_031857.1	pCMV6-XL4	Ampicillin	Untagged	cDNA	Q9Y5H5	PCDHA9	PCDA9_HUMAN	Protocadherin alpha-9 (PCDH-alpha-9)	Cadherin family	Single pass type I membrane protein	1
Origene	SC111935	NM_002211.2	pCMV6-XL5	Ampicillin	Untagged	cDNA	P05556	ITGB1	ITB1_HUMAN	Integrin beta-1 (Fibronectin receptor subunit beta) (Glycoprotein IIa) (GPIIA) (VLA-4 subunit beta) (CD antigen CD29)	Integrin family	Single pass membrane protein	1
Origene	SC120082	NM_000160.1	pCMV6-XL4	Ampicillin	Untagged	cDNA	P47871	GCGR	GLR_HUMAN	Glucagon receptor (GL-R)	G protein coupled receptor	Multi pass membrane protein (7TM)	7
Origene	SC116841	NM_005285.3	pCMV6-XL4	Ampicillin	Untagged	cDNA	P48145	NPBWR1	NPBW1_HUMAN	Neuropeptides B/W receptor type 1 (G-protein coupled receptor 7)	G protein coupled receptor	Multi pass membrane protein (7TM)	7
Origene	SC119562	NM_000959.2	pCMV6-XL4	Ampicillin	Untagged	cDNA	P43088	PTGFR	PF2R_HUMAN	Prostaglandin F2-alpha receptor	G protein coupled receptor	Multi pass membrane protein (7TM)	7
Origene	SC125334	NM_005161.2	pCMV6-XL4	Ampicillin	Untagged	cDNA	P35414	APLNR	APJ_HUMAN	Apelin receptor (Angiotensin receptor-like 1) (G-protein coupled receptor APJ) (G-protein coupled receptor HG11)	G protein coupled receptor	Multi pass membrane protein (7TM)	7
Origene	SC306189	NM_144707.1	pCMV6-XL4	Ampicillin	Untagged	cDNA	Q8N271	PROM2	PROM2_HUMAN	Prominin-2 (PROM-2) (Prominin-like protein 2) (hPROML2)	Multi pass	Multi pass membrane protein (5TM)	5
Origene	SC301251	NM_001007792.1	pCMV6-XL5	Ampicillin	Untagged	cDNA	P04629	NTRK1	NTRK1_HUMAN	High affinity nerve growth factor receptor (EC 2.7.10.1) (Neurotrophic tyrosine kinase receptor type 1) (TRK1-transforming tyrosine kinase protein) (Tropomyosin-related kinase A) (Tyrosine kinase receptor) (Tyrosine kinase receptor A) (Trk-A) (gp140trk) (p140-TrkA)	Receptor tyrosine kinase family	Single pass type I membrane protein	1
Origene	SC127886	NM_002207.2	pCMV6-XL4	Ampicillin	Untagged	cDNA	Q13797	ITGA9	ITA9_HUMAN	Integrin alpha-9 (Integrin alpha-RLC)	Integrin family	Single pass membrane protein	1
Origene	SC117644	NM_003991.1	pCMV6-XL5	Ampicillin	Untagged	cDNA	P24530	EDNRB	EDNRB_HUMAN	Endothelin B receptor (ET-B) (ET-BR) (Endothelin receptor non-selective type)	G protein coupled receptor	Multi pass membrane protein (7TM)	7
Origene	SC123786	BC001736.1	pCMV6-XL5	Ampicillin	Untagged	cDNA	Q99705	MCHR1	MCHR1_HUMAN	Melanin-concentrating hormone receptor 1 (MCH receptor 1) (MCH-R1) (MCHR-1) (G-protein coupled receptor 24) (MCH-1R) (MCH1R) (MCHR) (SLC-1) (Somatostatin receptor-like protein)	G protein coupled receptor	Multi pass membrane protein (7TM)	7
Origene	SC123631	BC014456.1	pCMV6-XL5	Ampicillin	Untagged	cDNA	Q15825	CHRNA6	ACHA6_HUMAN	Neuronal acetylcholine receptor subunit alpha-6	Multi pass	Multi pass membrane protein (4TM)	4
Origene	SC110906	NM_000164.2	pCMV6-XL4	Ampicillin	Untagged	cDNA	P48546	GIPR	GIPR_HUMAN	Gastric inhibitory polypeptide receptor (GIP-R) (Glucose-dependent insulinotropic polypeptide receptor)	G protein coupled receptor	Multi pass membrane protein (7TM)	7
Origene	SC114218	NM_016568.1	pCMV6-XL4	Ampicillin	Untagged	cDNA	Q9NSD7	RXFP3	RL3R1_HUMAN	Relaxin-3 receptor 1 (RLN3 receptor 1) (G protein-coupled receptor SALPR) (G-protein coupled receptor GPCR135) (Relaxin family peptide receptor 3) (Somatostatin- and angiotensin-like peptide receptor)	G protein coupled receptor	Multi pass membrane protein (7TM)	7
Origene	SC116904	NM_005201.2	pCMV6-XL4	Ampicillin	Untagged	cDNA	P51685	CCR8	CCR8_HUMAN	C-C chemokine receptor type 8 (C-C CKR-8) (CC-CKR-8) (CCR-8) (CC chemokine receptor CHEMR1) (CMKBRL2) (Chemokine receptor-like 1) (CKR-L1) (GPR-CY6) (GPRCY6) (TER1) (CD antigen CDw198)	Cytokine receptor family	G protein coupled receptor	7
Origene	SC120221	NM_054030.2	pCMV6-XL4	Ampicillin	Untagged	cDNA	Q96LB1	MRGPRX2	MRGX2_HUMAN	Mas-related G-protein coupled receptor member X2	G protein coupled receptor	Multi pass membrane protein (7TM)	7
Origene	SC117166	NM_004767.2	pCMV6-XL4	Ampicillin	Untagged	cDNA	O60883	GPR37L1	ETBR2_HUMAN	Prosaposin receptor GPR37L1 (Endothelin B receptor-like protein 2) (ETBR-LP-2) (G-protein coupled receptor 37-like 1)	G protein coupled receptor	Multi pass membrane protein (7TM)	7
Origene	SC116445	NM_005912.1	pCMV6-XL4	Ampicillin	Untagged	cDNA	P32245	MC4R	MC4R_HUMAN	Melanocortin receptor 4 (MC4-R)	G protein coupled receptor	Multi pass membrane protein (7TM)	7
Origene	SC305012	NM_022169.3	pCMV6-XL5	Ampicillin	Untagged	cDNA	Q9H172	ABCG4	ABCG4_HUMAN	ATP-binding cassette sub-family G member 4	Transporter	Multi pass membrane protein (6TM)	6
Origene	SC305000	NM_022131.1	pCMV6-XL4	Ampicillin	Untagged	cDNA	Q9H4D0	CLSTN2	CSTN2_HUMAN	Calsyntenin-2 (Alcadein-gamma) (Alc-gamma)	Cadherin related family	Single pass type I membrane protein	1
Origene	SC125725	NM_002980.1	pCMV6-XL5	Ampicillin	Untagged	cDNA	P47872	SCTR	SCTR_HUMAN	Secretin receptor (SCT-R)	G protein coupled receptor	Multi pass membrane protein (7TM)	7
Origene	SC304131	NM_014579.1	pCMV6-XL4	Ampicillin	Untagged	cDNA	Q9NP94	SLC39A2	S39A2_HUMAN	Zinc transporter ZIP2 (6A1) (Eti-1) (Solute carrier family 39 member 2) (Zrt- and Irt-like protein 2) (ZIP-2) (hZIP2)	Transporter	Multi pass membrane protein (8TM)	8
Origene	SC107298	NM_181501.1	pCMV6-XL4	Ampicillin	Untagged	cDNA	P56199	ITGA1	ITA1_HUMAN	Integrin alpha-1 (CD49 antigen-like family member A) (Laminin and collagen receptor) (VLA-1) (CD antigen CD49a)	Integrin family	Single pass membrane protein	1
Origene	SC128193	NM_080927.3	pCMV6-XL4	Ampicillin	Untagged	cDNA	Q96PD2	DCBLD2	DCBD2_HUMAN	Discoidin, CUB and LCCL domain-containing protein 2 (CUB, LCCL and coagulation factor V/VIII-homology domains protein 1) (Endothelial and smooth muscle cell-derived neuropilin-like protein)	Single pass	Single pass type I membrane protein	1
Origene	SC117047	NM_004951.3	pCMV6-XL4	Ampicillin	Untagged	cDNA	P32249	GPR183	GP183_HUMAN	G-protein coupled receptor 183 (Epstein-Barr virus-induced G-protein coupled receptor 2) (EBI2) (EBV-induced G-protein coupled receptor 2)	G protein coupled receptor	Multi pass membrane protein (7TM)	7
Origene	SC307242	NM_180991.4	pCMV6-XL5	Ampicillin	Untagged	cDNA	Q6ZQN7	SLCO4C1	SO4C1_HUMAN	Solute carrier organic anion transporter family member 4C1 (OATP-H) (Organic anion transporter M1) (OATP-M1) (Solute carrier family 21 member 20)	Transporter	Multi pass membrane protein (12TM)	12
Origene	SC314059	NM_020547.1	pCMV6-XL5	Ampicillin	Untagged	cDNA	Q16671	AMHR2	AMHR2_HUMAN	Anti-Muellerian hormone type-2 receptor (EC 2.7.11.30) (Anti-Muellerian hormone type II receptor) (AMH type II receptor) (MIS type II receptor) (MISRII) (MRII)	Cytokine receptor family	Single pass type I membrane protein	1
Origene	SC304510	NM_017682.1	pCMV6-XL5	Ampicillin	Untagged	cDNA	Q8NFU1	BEST2	BEST2_HUMAN	Bestrophin-2 (Vitelliform macular dystrophy 2-like protein 1)	Multi pass	Multi pass membrane protein (4TM)	4
Origene	SC307189	NM_178471.1	pCMV6-XL5	Ampicillin	Untagged	cDNA	Q8TDV5	GPR119	GP119_HUMAN	Glucose-dependent insulinotropic receptor (G-protein coupled receptor 119)	G protein coupled receptor	Multi pass membrane protein (7TM)	7
Origene	SC117485	NM_004230.2	pCMV6-XL4	Ampicillin	Untagged	cDNA	O95136	S1PR2	S1PR2_HUMAN	Sphingosine 1-phosphate receptor 2 (S1P receptor 2) (S1P2) (Endothelial differentiation G-protein coupled receptor 5) (Sphingosine 1-phosphate receptor Edg-5) (S1P receptor Edg-5)	G protein coupled receptor	Multi pass membrane protein (7TM)	7
Origene	SC116802	NM_005296.1	pCMV6-XL4	Ampicillin	Untagged	cDNA	Q99677	LPAR4	LPAR4_HUMAN	Lysophosphatidic acid receptor 4 (LPA receptor 4) (LPA-4) (G-protein coupled receptor 23) (P2Y purinoceptor 9) (P2Y9) (P2Y5-like receptor) (Purinergic receptor 9)	G protein coupled receptor	Multi pass membrane protein (7TM)	7
Origene	SC115220	NM_000054.2	pCMV6-XL4	Ampicillin	Untagged	cDNA	P30518	AVPR2	V2R_HUMAN	Vasopressin V2 receptor (V2R) (AVPR V2) (Antidiuretic hormone receptor) (Renal-type arginine vasopressin receptor)	G protein coupled receptor	Multi pass membrane protein (7TM)	7
Origene	SC116399	NM_005958.3	pCMV6-XL4	Ampicillin	Untagged	cDNA	P48039	MTNR1A	MTR1A_HUMAN	Melatonin receptor type 1A (Mel-1A-R) (Mel1a receptor)	G protein coupled receptor	Multi pass membrane protein (7TM)	7
Origene	SC113202	NM_020167.1	pCMV6-XL4	Ampicillin	Untagged	cDNA	Q9GZQ4	NMUR2	NMUR2_HUMAN	Neuromedin-U receptor 2 (NMU-R2) (G-protein coupled receptor FM-4) (G-protein coupled receptor TGR-1)	G protein coupled receptor	Multi pass membrane protein (7TM)	7
Origene	SC116801	NM_005295.1	pCMV6-XL4	Ampicillin	Untagged	cDNA	Q99680	GPR22	GPR22_HUMAN	Probable G-protein coupled receptor 22	G protein coupled receptor	Multi pass membrane protein (7TM)	7
Origene	SC118600	NM_002565.3	pCMV6-XL4	Ampicillin	Untagged	cDNA	P51582	P2RY4	P2RY4_HUMAN	P2Y purinoceptor 4 (P2Y4) (P2P) (Uridine nucleotide receptor) (UNR)	G protein coupled receptor	Multi pass membrane protein (7TM)	7
Origene	SC116846	NM_005290.1	pCMV6-XL4	Ampicillin	Untagged	cDNA	P49685	GPR15	GPR15_HUMAN	G-protein coupled receptor 15 (Brother of Bonzo) (BoB)	G protein coupled receptor	Multi pass membrane protein (7TM)	7
Origene	SC116839	NM_005283.2	pCMV6-XL4	Ampicillin	Untagged	cDNA	P46094	XCR1	XCR1_HUMAN	Chemokine XC receptor 1 (G-protein coupled receptor 5) (Lymphotactin receptor) (XC chemokine receptor 1)	Cytokine receptor family	G protein coupled receptor	7
Origene	SC119757	NM_000675.3	pCMV6-AC	Ampicillin	Untagged	cDNA	P29274	ADORA2A	AA2AR_HUMAN	Adenosine receptor A2a	G protein coupled receptor	Multi pass membrane protein (7TM)	7
Origene	SC309994	NM_006587.2	pCMV6-XL4	Ampicillin	Untagged	cDNA	Q9Y5Q5	CORIN	CORIN_HUMAN	Atrial natriuretic peptide-converting enzyme (EC 3.4.21.-) (Corin) (Heart-specific serine proteinase ATC2) (Pro-ANP-converting enzyme) (Transmembrane protease serine 10) [Cleaved into: Atrial natriuretic peptide-converting enzyme, N-terminal propeptide; Atrial natriuretic peptide-converting enzyme, activated protease fragment; Atrial natriuretic peptide-converting enzyme, 180 kDa soluble fragment…	Peptidase	Single pass type II membrane protein	1
Origene	SC303446	NM_004174.1	pCMV6-XL4	Ampicillin	Untagged	cDNA	P48764	SLC9A3	SL9A3_HUMAN	Sodium/hydrogen exchanger 3 (Na(+)/H(+) exchanger 3) (NHE-3) (Solute carrier family 9 member 3)	Transporter	Multi pass membrane protein (10TM)	10
Origene	SC310207	NM_014229.1	pCMV6-XL4	Ampicillin	Untagged	cDNA	P48066	SLC6A11	S6A11_HUMAN	Sodium- and chloride-dependent GABA transporter 3 (GAT-3) (Solute carrier family 6 member 11)	Transporter	Multi pass membrane protein (12TM)	12
Origene	SC313291	NM_005497.2	pCMV6-XL4	Ampicillin	Untagged	cDNA	P36383	GJC1	CXG1_HUMAN	Gap junction gamma-1 protein (Connexin-45) (Cx45) (Gap junction alpha-7 protein)	Junctions	Multi pass membrane protein (4TM)	4
Origene	SC303498	NM_004557.3	pCMV6-XL5	Ampicillin	Untagged	cDNA	Q99466	NOTCH4	NOTC4_HUMAN	Neurogenic locus notch homolog protein 4 (Notch 4) (hNotch4) [Cleaved into: Notch 4 extracellular truncation; Notch 4 intracellular domain]	Single pass	Single pass type I membrane protein	1
Origene	SC303099	NM_001962.1	pCMV6-XL5	Ampicillin	Untagged	cDNA	P52803	EFNA5	EFNA5_HUMAN	Ephrin-A5 (AL-1) (EPH-related receptor tyrosine kinase ligand 7) (LERK-7)	GPI anchor	GPI anchor	0
Origene	SC126683	NM_023004.5	pCMV6-XL4	Ampicillin	Untagged	cDNA	Q9BZR6	RTN4R	RTN4R_HUMAN	Reticulon-4 receptor (Nogo receptor) (NgR) (Nogo-66 receptor)	GPI anchor	GPI anchor	0
Origene	SC316319	NM_002208.4	pCMV6-XL5	Ampicillin	Untagged	cDNA	P38570	ITGAE	ITAE_HUMAN	Integrin alpha-E (HML-1 antigen) (Integrin alpha-IEL) (Mucosal lymphocyte 1 antigen) (CD antigen CD103) [Cleaved into: Integrin alpha-E light chain; Integrin alpha-E heavy chain]	Integrin family	Single pass membrane protein	1
Origene	SC303192	NM_002390.3	pCMV6-XL5	Ampicillin	Untagged	cDNA	O75078	ADAM11	ADA11_HUMAN	Disintegrin and metalloproteinase domain-containing protein 11 (ADAM 11) (Metalloproteinase-like, disintegrin-like, and cysteine-rich protein) (MDC)	Single pass	Single pass type I membrane protein	1
Origene	SC108414	NM_080865.2	pCMV6-XL4	Ampicillin	Untagged	cDNA	Q9BZJ7	GPR62	GPR62_HUMAN	Probable G-protein coupled receptor 62 (G-protein coupled receptor GPCR8) (hGPCR8) (G-protein coupled receptor KPG_005)	G protein coupled receptor	Multi pass membrane protein (7TM)	7
Origene	SC125304	NM_000872.3	pCMV6-XL5	Ampicillin	Untagged	cDNA	P34969	HTR7	5HT7R_HUMAN	5-hydroxytryptamine receptor 7	G protein coupled receptor	Multi pass membrane protein (7TM)	7
Origene	SC111965	NM_021196.2	pCMV6-XL5	Ampicillin	Untagged	cDNA	Q9BY07	SLC4A5	S4A5_HUMAN	Electrogenic sodium bicarbonate cotransporter 4 (NBCe2) (Solute carrier family 4 member 5)	Transporter	Multi pass membrane protein (12TM)	12
Origene	SC118656	NM_002386.2	pCMV6-XL5	Ampicillin	Untagged	cDNA	Q01726	MC1R	MSHR_HUMAN	Melanocyte-stimulating hormone receptor (MSH-R) (Melanocortin receptor 1) (MC1-R)	G protein coupled receptor	Multi pass membrane protein (7TM)	7
Origene	SC119615	NM_000868.1	pCMV6-XL4	Ampicillin	Untagged	cDNA	P28335	HTR2C	5HT2C_HUMAN	5-hydroxytryptamine receptor 2C (5-HT-2C) (5-HT2C) (5-HTR2C) (5-hydroxytryptamine receptor 1C) (5-HT-1C) (5-HT1C) (Serotonin receptor 2C)	G protein coupled receptor	Multi pass membrane protein (7TM)	7
Origene	SC112559	NM_021913.2	pCMV6-XL5	Ampicillin	Untagged	cDNA	P30530	AXL	UFO_HUMAN	Tyrosine-protein kinase receptor UFO (EC 2.7.10.1) (AXL oncogene)	Receptor tyrosine kinase family	Single pass type I membrane protein	1
Origene	SC122213	NM_153274.1	pCMV6-XL4	Ampicillin	Untagged	cDNA	Q8NFU0	BEST4	BEST4_HUMAN	Bestrophin-4 (Vitelliform macular dystrophy 2-like protein 2)	Multi pass	Multi pass membrane protein (4TM)	4
Origene	SC116813	NM_005306.1	pCMV6-XL4	Ampicillin	Untagged	cDNA	O15552	FFAR2	FFAR2_HUMAN	Free fatty acid receptor 2 (G-protein coupled receptor 43)	G protein coupled receptor	Multi pass membrane protein (7TM)	7
Origene	SC120224	NM_054032.2	pCMV6-XL5	Ampicillin	Untagged	cDNA	Q96LA9	MRGPRX4	MRGX4_HUMAN	Mas-related G-protein coupled receptor member X4 (Sensory neuron-specific G-protein coupled receptor 5/6)	G protein coupled receptor	Multi pass membrane protein (7TM)	7
Origene	SC115522	NM_012125.2	pCMV6-XL4	Ampicillin	Untagged	cDNA	P08912	CHRM5	ACM5_HUMAN	Muscarinic acetylcholine receptor M5	G protein coupled receptor	Multi pass membrane protein (7TM)	7
Origene	SC116558	NM_005684.2	pCMV6-XL4	Ampicillin	Untagged	cDNA	Q9Y2T5	GPR52	GPR52_HUMAN	Probable G-protein coupled receptor 52	G protein coupled receptor	Multi pass membrane protein (7TM)	7
Origene	SC313657	NM_017581.2	pCMV6-XL5	Ampicillin	Untagged	cDNA	Q9UGM1	CHRNA9	ACHA9_HUMAN	Neuronal acetylcholine receptor subunit alpha-9 (Nicotinic acetylcholine receptor subunit alpha-9) (NACHR alpha-9)	Multi pass	Multi pass membrane protein (4TM)	4
Origene	SC125535	NM_000828.2	pCMV6-XL4	Ampicillin	Untagged	cDNA	P42263	GRIA3	GRIA3_HUMAN	Glutamate receptor 3 (GluR-3) (AMPA-selective glutamate receptor 3) (GluR-C) (GluR-K3) (Glutamate receptor ionotropic, AMPA 3) (GluA3)	Transporter	Multi pass membrane protein (3TM)	3
Origene	SC309954	NM_000838.2	pCMV6-XL4	Ampicillin	Untagged	cDNA	Q13255	GRM1	GRM1_HUMAN	Metabotropic glutamate receptor 1 (mGluR1)	G protein coupled receptor	Multi pass membrane protein (7TM)	7
Origene	SC305293	NM_030893.1	pCMV6-XL5	Ampicillin	Untagged	cDNA	P15812	CD1E	CD1E_HUMAN	T-cell surface glycoprotein CD1e, membrane-associated (hCD1e) (R2G1) (CD antigen CD1e) [Cleaved into: T-cell surface glycoprotein CD1e, soluble (sCD1e)]	Immunoglobulin superfamily	Single pass type I membrane protein	1
Origene	SC310040	NM_004621.3	pCMV6-XL5	Ampicillin	Untagged	cDNA	Q9Y210	TRPC6	TRPC6_HUMAN	Short transient receptor potential channel 6 (TrpC6) (Transient receptor protein 6) (TRP-6)	Transporter	Multi pass membrane protein (6TM)	6
Origene	SC314758	NM_025220.2	pCMV6-XL5	Ampicillin	Untagged	cDNA	Q9BZ11	ADAM33	ADA33_HUMAN	Disintegrin and metalloproteinase domain-containing protein 33 (ADAM 33) (EC 3.4.24.-)	Single pass	Single pass type I membrane protein	1
Origene	SC302995	NM_001234.3	pCMV6-XL5	Ampicillin	Untagged	cDNA	P56539	CAV3	CAV3_HUMAN	Caveolin-3 (M-caveolin)	Intramembrane	Intramembrane	0
Origene	SC315863	NM_001080448.1	pCMV6-XL4	Ampicillin	Untagged	cDNA	Q9UF33	EPHA6	EPHA6_HUMAN	Ephrin type-A receptor 6 (EC 2.7.10.1) (EPH homology kinase 2) (EHK-2) (EPH-like kinase 12) (EK12)	Receptor tyrosine kinase family	Single pass type I membrane protein	1
Origene	SC303018	NM_001432.1	pCMV6-XL5	Ampicillin	Untagged	cDNA	O14944	EREG	EREG_HUMAN	Proepiregulin [Cleaved into: Epiregulin (EPR)]	Single pass	Single pass type I membrane protein	1
Origene	SC301692	NM_001012662.1	pCMV6-XL5	Ampicillin	Untagged	cDNA	P08195	SLC3A2	4F2_HUMAN	4F2 cell-surface antigen heavy chain (4F2hc) (4F2 heavy chain antigen) (Lymphocyte activation antigen 4F2 large subunit) (Solute carrier family 3 member 2) (CD antigen CD98)	Single pass	Single pass type II membrane protein	1
Origene	SC315229	NM_000632.2	pCMV6-XL5	Ampicillin	Untagged	cDNA	P11215	ITGAM	ITAM_HUMAN	Integrin alpha-M (CD11 antigen-like family member B) (CR-3 alpha chain) (Cell surface glycoprotein MAC-1 subunit alpha) (Leukocyte adhesion receptor MO1) (Neutrophil adherence receptor) (CD antigen CD11b)	Integrin family	Single pass membrane protein	1
Origene	SC307786	NM_198827.2	pCMV6-XL5	Ampicillin	Untagged	cDNA	Q6QNK2	ADGRD1	AGRD1_HUMAN	Adhesion G-protein coupled receptor D1 (G-protein coupled receptor 133) (G-protein coupled receptor PGR25)	G protein coupled receptor	Multi pass membrane protein (7TM)	7
Origene	SC124466	NM_080821.1	pCMV6-XL4	Ampicillin	Untagged	cDNA	Q96KR6	FAM210B	F210B_HUMAN	Protein FAM210B	Multi pass	Multi pass membrane protein (3TM)	3
Origene	SC117052	NM_004963.1	pCMV6-XL4	Ampicillin	Untagged	cDNA	P25092	GUCY2C	GUC2C_HUMAN	Heat-stable enterotoxin receptor (STA receptor) (hSTAR) (EC 4.6.1.2) (Guanylyl cyclase C) (GC-C) (Intestinal guanylate cyclase)	Single pass	Single pass type I membrane protein	1
Origene	SC115167	NM_014141.3	pCMV6-XL4	Ampicillin	Untagged	cDNA	Q9UHC6	CNTNAP2	CNTP2_HUMAN	Contactin-associated protein-like 2 (Cell recognition molecule Caspr2)	Single pass	Single pass type I membrane protein	1
Origene	SC126429	NM_007072.2	pCMV6-XL5	Ampicillin	Untagged	cDNA	Q9UM44	HHLA2	HHLA2_HUMAN	HERV-H LTR-associating protein 2 (Human endogenous retrovirus-H long terminal repeat-associating protein 2)	Immunoglobulin superfamily	Single pass type I membrane protein	1
Origene	SC128286	NM_004828.2	pCMV6-XL5	Ampicillin	Untagged	cDNA	O95944	NCR2	NCTR2_HUMAN	Natural cytotoxicity triggering receptor 2 (Lymphocyte antigen 95 homolog) (NK cell-activating receptor) (Natural killer cell p44-related protein) (NK-p44) (NKp44) (CD antigen CD336)	Immunoglobulin superfamily	Single pass type I membrane protein	1
Origene	SC122044	NM_130770.2	pCMV6-XL4	Ampicillin	Untagged	cDNA	Q8WXA8	HTR3C	5HT3C_HUMAN	5-hydroxytryptamine receptor 3C (5-HT3-C) (5-HT3C) (Serotonin receptor 3C)	Transporter	Multi pass membrane protein (4TM)	4
Origene	SC125817	NM_182607.3	pCMV6-XL5	Ampicillin	Untagged	cDNA	Q86XK7	VSIG1	VSIG1_HUMAN	V-set and immunoglobulin domain-containing protein 1 (Cell surface A33 antigen) (Glycoprotein A34)	Immunoglobulin superfamily	Single pass type I membrane protein	1
Origene	SC125505	NM_005424.2	pCMV6-XL6	Ampicillin	Untagged	cDNA	P35590	TIE1	TIE1_HUMAN	Tyrosine-protein kinase receptor Tie-1 (EC 2.7.10.1)	Receptor tyrosine kinase family	Single pass type I membrane protein	1
Origene	SC118366	NM_002841.2	pCMV6-XL4	Ampicillin	Untagged	cDNA	P23470	PTPRG	PTPRG_HUMAN	Receptor-type tyrosine-protein phosphatase gamma (Protein-tyrosine phosphatase gamma) (R-PTP-gamma) (EC 3.1.3.48)	Single pass	Single pass type I membrane protein	1
Origene	SC305287	NM_030788.2	pCMV6-XL5	Ampicillin	Untagged	cDNA	Q9H295	DCSTAMP	DCSTP_HUMAN	Dendritic cell-specific transmembrane protein (DC-STAMP) (hDC-STAMP) (Dendrocyte-expressed seven transmembrane protein) (IL-four-induced protein) (FIND) (Transmembrane 7 superfamily member 4)	Multi pass	Multi pass membrane protein (6TM)	6
Origene	SC109079	NM_000647.3	pCMV6-XL5	Ampicillin	Untagged	cDNA	P41597	CCR2	CCR2_HUMAN	C-C chemokine receptor type 2 (C-C CKR-2) (CC-CKR-2) (CCR-2) (CCR2) (Monocyte chemoattractant protein 1 receptor) (MCP-1-R) (CD antigen CD192)	Cytokine receptor family	G protein coupled receptor	7
Origene	SC305285	NM_030777.3	pCMV6-XL5	Ampicillin	Untagged	cDNA	O95528	SLC2A10	GTR10_HUMAN	Solute carrier family 2, facilitated glucose transporter member 10 (Glucose transporter type 10) (GLUT-10)	Transporter	Multi pass membrane protein (12TM)	12
Origene	SC316295	NM_000213.3	pCMV6-XL6	Ampicillin	Untagged	cDNA	P16144	ITGB4	ITB4_HUMAN	Integrin beta-4 (GP150) (CD antigen CD104)	Integrin family	Single pass membrane protein	1
Origene	SC308239	NM_205850.2	pCMV6-XL6	Ampicillin	Untagged	cDNA	Q71RS6	SLC24A5	NCKX5_HUMAN	Sodium/potassium/calcium exchanger 5 (Na(+)/K(+)/Ca(2+)-exchange protein 5) (Solute carrier family 24 member 5)	Transporter	Multi pass membrane protein (11TM)	11
Origene	SC303141	NM_002185.2	pCMV6-XL5	Ampicillin	Untagged	cDNA	P16871	IL7R	IL7RA_HUMAN	Interleukin-7 receptor subunit alpha (IL-7 receptor subunit alpha) (IL-7R subunit alpha) (IL-7R-alpha) (IL-7RA) (CDw127) (CD antigen CD127)	Cytokine receptor family	Single pass membrane protein	1
Origene	SC306272	NM_145762.1	pCMV6-XL5	Ampicillin	Untagged	cDNA	Q9GZZ7	GFRA4	GFRA4_HUMAN	GDNF family receptor alpha-4 (GDNF receptor alpha-4) (GDNFR-alpha-4) (GFR-alpha-4) (Persephin receptor)	GPI anchor	GPI anchor	0
Origene	SC323384	NM_001105.2	pCMV6-XL5	Ampicillin	Untagged	cDNA	Q04771	ACVR1	ACVR1_HUMAN	Activin receptor type-1 (EC 2.7.11.30) (Activin receptor type I) (ACTR-I) (Activin receptor-like kinase 2) (ALK-2) (Serine/threonine-protein kinase receptor R1) (SKR1) (TGF-B superfamily receptor type I) (TSR-I)	Cytokine receptor family	Single pass type I membrane protein	1
Origene	SC125801	NM_152474.2	pCMV6-XL5	Ampicillin	Untagged	cDNA	Q8NEA5	C19orf18	CS018_HUMAN	Uncharacterized protein C19orf18	Single pass	Single pass type I membrane protein	1
Origene	SC125752	NM_004829.3	pCMV6-XL5	Ampicillin	Untagged	cDNA	O76036	NCR1	NCTR1_HUMAN	Natural cytotoxicity triggering receptor 1 (Lymphocyte antigen 94 homolog) (NK cell-activating receptor) (Natural killer cell p46-related protein) (NK-p46) (NKp46) (hNKp46) (CD antigen CD335)	Immunoglobulin superfamily	Single pass type I membrane protein	1
Origene	SC303832	NM_006858.2	pCMV6-XL5	Ampicillin	Untagged	cDNA	Q13445	TMED1	TMED1_HUMAN	Transmembrane emp24 domain-containing protein 1 (Interleukin-1 receptor-like 1 ligand) (Putative T1/ST2 receptor-binding protein) (p24 family protein gamma-1) (Tp24) (p24gamma1)	Single pass	Single pass type I membrane protein	1
Origene	SC308698	NM_213653.2	pCMV6-XL4	Ampicillin	Untagged	cDNA	Q6ZVN8	HFE2	RGMC_HUMAN	Hemojuvelin (Hemochromatosis type 2 protein) (RGM domain family member C)	GPI anchor	GPI anchor	0
Origene	SC300149	NM_000911.3	pCMV6-XL5	Ampicillin	Untagged	cDNA	P41143	OPRD1	OPRD_HUMAN	Delta-type opioid receptor (D-OR-1) (DOR-1)	G protein coupled receptor	Multi pass membrane protein (7TM)	7
Origene	SC309690	NM_032973.1	pCMV6-XL5	Ampicillin	Untagged	cDNA	Q9BZA8	PCDH11Y	PC11Y_HUMAN	Protocadherin-11 Y-linked (Protocadherin-11) (Protocadherin on the Y chromosome) (PCDH-Y) (Protocadherin prostate cancer) (Protocadherin-PC) (Protocadherin-22)	Cadherin family	Single pass type I membrane protein	1
Origene	SC303093	NM_001897.3	pCMV6-XL5	Ampicillin	Untagged	cDNA	Q6UVK1	CSPG4	CSPG4_HUMAN	Chondroitin sulfate proteoglycan 4 (Chondroitin sulfate proteoglycan NG2) (Melanoma chondroitin sulfate proteoglycan) (Melanoma-associated chondroitin sulfate proteoglycan)	Single pass	Single pass type I membrane protein	1
Origene	SC311386	NM_000072.2	pCMV6-XL5	Ampicillin	Untagged	cDNA	P16671	CD36	CD36_HUMAN	Platelet glycoprotein 4 (Fatty acid translocase) (FAT) (Glycoprotein IIIb) (GPIIIB) (Leukocyte differentiation antigen CD36) (PAS IV) (PAS-4) (Platelet collagen receptor) (Platelet glycoprotein IV) (GPIV) (Thrombospondin receptor) (CD antigen CD36)	Multi pass	Multi pass membrane protein (2TM)	2
Origene	SC308670	NM_213602.1	pCMV6-XL5	Ampicillin	Untagged	cDNA	Q6ZMC9	SIGLEC15	SIG15_HUMAN	Sialic acid-binding Ig-like lectin 15 (Siglec-15) (CD33 antigen-like 3)	Immunoglobulin superfamily	Single pass type I membrane protein	1
Origene	SC128271	NM_032551.3	pCMV6-XL5	Ampicillin	Untagged	cDNA	Q969F8	KISS1R	KISSR_HUMAN	KiSS-1 receptor (KiSS-1R) (G-protein coupled receptor 54) (G-protein coupled receptor OT7T175) (hOT7T175) (Hypogonadotropin-1) (Kisspeptins receptor) (Metastin receptor)	G protein coupled receptor	Multi pass membrane protein (7TM)	7
Origene	SC323423	NM_006182.2	pCMV6-XL5	Ampicillin	Untagged	cDNA	Q16832	DDR2	DDR2_HUMAN	Discoidin domain-containing receptor 2 (Discoidin domain receptor 2) (EC 2.7.10.1) (CD167 antigen-like family member B) (Discoidin domain-containing receptor tyrosine kinase 2) (Neurotrophic tyrosine kinase, receptor-related 3) (Receptor protein-tyrosine kinase TKT) (Tyrosine-protein kinase TYRO10) (CD antigen CD167b)	Receptor tyrosine kinase family	Single pass type I membrane protein	1
Origene	SC323433	NM_000020.1	pCMV6-XL5	Ampicillin	Untagged	cDNA	P37023	ACVRL1	ACVL1_HUMAN	Serine/threonine-protein kinase receptor R3 (SKR3) (EC 2.7.11.30) (Activin receptor-like kinase 1) (ALK-1) (TGF-B superfamily receptor type I) (TSR-I)	Cytokine receptor family	Single pass type I membrane protein	1
Origene	SC323494	NM_005233.3	pCMV6-XL4	Ampicillin	Untagged	cDNA	P29320	EPHA3	EPHA3_HUMAN	Ephrin type-A receptor 3 (EC 2.7.10.1) (EPH-like kinase 4) (EK4) (hEK4) (HEK) (Human embryo kinase) (Tyrosine-protein kinase TYRO4) (Tyrosine-protein kinase receptor ETK1) (Eph-like tyrosine kinase 1)	Receptor tyrosine kinase family	Single pass type I membrane protein	1
Origene	SC323509	NM_004119.1	pCMV6-XL4	Ampicillin	Untagged	cDNA	P36888	FLT3	FLT3_HUMAN	Receptor-type tyrosine-protein kinase FLT3 (EC 2.7.10.1) (FL cytokine receptor) (Fetal liver kinase-2) (FLK-2) (Fms-like tyrosine kinase 3) (FLT-3) (Stem cell tyrosine kinase 1) (STK-1) (CD antigen CD135)	Receptor tyrosine kinase family	Single pass type I membrane protein	1
Origene	SC323514	NM_004439.4	pCMV6-XL4	Ampicillin	Untagged	cDNA	P54756	EPHA5	EPHA5_HUMAN	Ephrin type-A receptor 5 (EC 2.7.10.1) (Brain-specific kinase) (EPH homology kinase 1) (EHK-1) (EPH-like kinase 7) (EK7) (hEK7)	Receptor tyrosine kinase family	Single pass type I membrane protein	1
Origene	SC323520	NM_004302.3	pCMV6-XL4	Ampicillin	Untagged	cDNA	P36896	ACVR1B	ACV1B_HUMAN	Activin receptor type-1B (EC 2.7.11.30) (Activin receptor type IB) (ACTR-IB) (Activin receptor-like kinase 4) (ALK-4) (Serine/threonine-protein kinase receptor R2) (SKR2)	Cytokine receptor family	Single pass type I membrane protein	1
Origene	SC323522	NM_004560.2	pCMV6-XL4	Ampicillin	Untagged	cDNA	Q01974	ROR2	ROR2_HUMAN	Tyrosine-protein kinase transmembrane receptor ROR2 (EC 2.7.10.1) (Neurotrophic tyrosine kinase, receptor-related 2)	Receptor tyrosine kinase family	Single pass type I membrane protein	1
Origene	SC323531	NM_000459.1	pCMV6-XL4	Ampicillin	Untagged	cDNA	Q02763	TEK	TIE2_HUMAN	Angiopoietin-1 receptor (EC 2.7.10.1) (Endothelial tyrosine kinase) (Tunica interna endothelial cell kinase) (Tyrosine kinase with Ig and EGF homology domains-2) (Tyrosine-protein kinase receptor TEK) (Tyrosine-protein kinase receptor TIE-2) (hTIE2) (p140 TEK) (CD antigen CD202b)	Receptor tyrosine kinase family	Single pass type I membrane protein	1
Origene	SC323534	NM_005232.3	pCMV6-XL4	Ampicillin	Untagged	cDNA	P21709	EPHA1	EPHA1_HUMAN	Ephrin type-A receptor 1 (hEpha1) (EC 2.7.10.1) (EPH tyrosine kinase) (EPH tyrosine kinase 1) (Erythropoietin-producing hepatoma receptor) (Tyrosine-protein kinase receptor EPH)	Receptor tyrosine kinase family	Single pass type I membrane protein	1
Origene	SC323543	NM_005211.2	pCMV6-XL4	Ampicillin	Untagged	cDNA	P07333	CSF1R	CSF1R_HUMAN	Macrophage colony-stimulating factor 1 receptor (CSF-1 receptor) (CSF-1-R) (CSF-1R) (M-CSF-R) (EC 2.7.10.1) (Proto-oncogene c-Fms) (CD antigen CD115)	Receptor tyrosine kinase family	Single pass type I membrane protein	1
Origene	SC305358	NM_031895.4	pCMV6-XL5	Ampicillin	Untagged	cDNA	Q8WXS5	CACNG8	CCG8_HUMAN	Voltage-dependent calcium channel gamma-8 subunit (Neuronal voltage-gated calcium channel gamma-8 subunit) (Transmembrane AMPAR regulatory protein gamma-8) (TARP gamma-8)	Multi pass	Multi pass membrane protein (5TM)	5
Origene	SC305946	NM_133369.2	pCMV6-XL4	Ampicillin	Untagged	cDNA	Q6ZN44	UNC5A	UNC5A_HUMAN	Netrin receptor UNC5A (Protein unc-5 homolog 1) (Protein unc-5 homolog A)	Immunoglobulin superfamily	Single pass type I membrane protein	1
Origene	SC114355	NM_016235.1	pCMV6-XL4	Ampicillin	Untagged	cDNA	Q9NZH0	GPRC5B	GPC5B_HUMAN	G-protein coupled receptor family C group 5 member B (A-69G12.1) (Retinoic acid-induced gene 2 protein) (RAIG-2)	G protein coupled receptor	Multi pass membrane protein (7TM)	7
Origene	SC128011	NM_002844.2	pCMV6-XL5	Ampicillin	Untagged	cDNA	Q15262	PTPRK	PTPRK_HUMAN	Receptor-type tyrosine-protein phosphatase kappa (Protein-tyrosine phosphatase kappa) (R-PTP-kappa) (EC 3.1.3.48)	Immunoglobulin superfamily	Single pass type I membrane protein	1
Origene	SC114782	NM_014944.2	pCMV6-XL4	Ampicillin	Untagged	cDNA	O94985	CLSTN1	CSTN1_HUMAN	Calsyntenin-1 (Alcadein-alpha) (Alc-alpha) (Alzheimer-related cadherin-like protein) (Non-classical cadherin XB31alpha) [Cleaved into: Soluble Alc-alpha (SAlc-alpha); CTF1-alpha (C-terminal fragment 1-alpha)]	Cadherin related family	Single pass type I membrane protein	1
Origene	SC313877	NM_000742.1	pCMV6-XL5	Ampicillin	Untagged	cDNA	Q15822	CHRNA2	ACHA2_HUMAN	Neuronal acetylcholine receptor subunit alpha-2	Multi pass	Multi pass membrane protein (4TM)	4
Origene	SC303148	NM_002206.1	pCMV6-XL5	Ampicillin	Untagged	cDNA	Q13683	ITGA7	ITA7_HUMAN	Integrin alpha-7 [Cleaved into: Integrin alpha-7 heavy chain; Integrin alpha-7 light chain; Integrin alpha-7 70 kDa form]	Integrin family	Single pass membrane protein	1
Origene	SC313531	NM_020402.2	pCMV6-XL5	Ampicillin	Untagged	cDNA	Q9GZZ6	CHRNA10	ACH10_HUMAN	Neuronal acetylcholine receptor subunit alpha-10 (Nicotinic acetylcholine receptor subunit alpha-10) (NACHR alpha-10)	Multi pass	Multi pass membrane protein (4TM)	4
Origene	SC303050	NM_001631.2	pCMV6-XL5	Ampicillin	Untagged	cDNA	P09923	ALPI	PPBI_HUMAN	Intestinal-type alkaline phosphatase (IAP) (Intestinal alkaline phosphatase) (EC 3.1.3.1)	GPI anchor	GPI anchor	0
Origene	SC309183	NM_015259.4	pCMV6-XL4	Ampicillin	Untagged	cDNA	O75144	ICOSLG	ICOSL_HUMAN	ICOS ligand (B7 homolog 2) (B7-H2) (B7-like protein Gl50) (B7-related protein 1) (B7RP-1) (CD antigen CD275)	Immunoglobulin superfamily	Single pass type I membrane protein	1
Origene	SC323544	NM_004444.4	pCMV6-XL5	Ampicillin	Untagged	cDNA	P54760	EPHB4	EPHB4_HUMAN	Ephrin type-B receptor 4 (EC 2.7.10.1) (Hepatoma transmembrane kinase) (Tyrosine-protein kinase TYRO11)	Receptor tyrosine kinase family	Single pass type I membrane protein	1
Origene	SC323549	NM_004448.2	pCMV6-XL4	Ampicillin	Untagged	cDNA	P04626	ERBB2	ERBB2_HUMAN	Receptor tyrosine-protein kinase erbB-2 (EC 2.7.10.1) (Metastatic lymph node gene 19 protein) (MLN 19) (Proto-oncogene Neu) (Proto-oncogene c-ErbB-2) (Tyrosine kinase-type cell surface receptor HER2) (p185erbB2) (CD antigen CD340)	Receptor tyrosine kinase family	Single pass type I membrane protein	1
Origene	SC323574	NM_004431.2	pCMV6-XL4	Ampicillin	Untagged	cDNA	P29317	EPHA2	EPHA2_HUMAN	Ephrin type-A receptor 2 (EC 2.7.10.1) (Epithelial cell kinase) (Tyrosine-protein kinase receptor ECK)	Receptor tyrosine kinase family	Single pass type I membrane protein	1
Origene	SC323577	NM_000222.1	pCMV6-XL4	Ampicillin	Untagged	cDNA	P10721	KIT	KIT_HUMAN	Mast/stem cell growth factor receptor Kit (SCFR) (EC 2.7.10.1) (Piebald trait protein) (PBT) (Proto-oncogene c-Kit) (Tyrosine-protein kinase Kit) (p145 c-kit) (v-kit Hardy-Zuckerman 4 feline sarcoma viral oncogene homolog) (CD antigen CD117)	Receptor tyrosine kinase family	Single pass type I membrane protein	1
Origene	SC323604	NM_014215.1	pCMV6-XL4	Ampicillin	Untagged	cDNA	P14616	INSRR	INSRR_HUMAN	Insulin receptor-related protein (IRR) (EC 2.7.10.1) (IR-related receptor) [Cleaved into: Insulin receptor-related protein alpha chain; Insulin receptor-related protein beta chain]	Receptor tyrosine kinase family	Single pass type I membrane protein	1
Origene	SC323623	NM_002253.1	pCMV6-XL6	Ampicillin	Untagged	cDNA	P35968	KDR	VGFR2_HUMAN	Vascular endothelial growth factor receptor 2 (VEGFR-2) (EC 2.7.10.1) (Fetal liver kinase 1) (FLK-1) (Kinase insert domain receptor) (KDR) (Protein-tyrosine kinase receptor flk-1) (CD antigen CD309)	Receptor tyrosine kinase family	Single pass type I membrane protein	1
Origene	SC323629	NM_015850.2	pCMV6-XL4	Ampicillin	Untagged	cDNA	P11362	FGFR1	FGFR1_HUMAN	Fibroblast growth factor receptor 1 (FGFR-1) (EC 2.7.10.1) (Basic fibroblast growth factor receptor 1) (BFGFR) (bFGF-R-1) (Fms-like tyrosine kinase 2) (FLT-2) (N-sam) (Proto-oncogene c-Fgr) (CD antigen CD331)	Receptor tyrosine kinase family	Single pass type I membrane protein	1
Origene	SC323635	NM_004329.2	pCMV6-XL4	Ampicillin	Untagged	cDNA	P36894	BMPR1A	BMR1A_HUMAN	Bone morphogenetic protein receptor type-1A (BMP type-1A receptor) (BMPR-1A) (EC 2.7.11.30) (Activin receptor-like kinase 3) (ALK-3) (Serine/threonine-protein kinase receptor R5) (SKR5) (CD antigen CD292)	Cytokine receptor family	Single pass type I membrane protein	1
Origene	SC323669	NM_005235.1	pCMV6-XL6	Ampicillin	Untagged	cDNA	Q15303	ERBB4	ERBB4_HUMAN	Receptor tyrosine-protein kinase erbB-4 (EC 2.7.10.1) (Proto-oncogene-like protein c-ErbB-4) (Tyrosine kinase-type cell surface receptor HER4) (p180erbB4) [Cleaved into: ERBB4 intracellular domain (4ICD) (E4ICD) (s80HER4)]	Receptor tyrosine kinase family	Single pass type I membrane protein	1
Origene	SC303833	NM_006863.1	pCMV6-XL6	Ampicillin	Untagged	cDNA	O75019	LILRA1	LIRA1_HUMAN	Leukocyte immunoglobulin-like receptor subfamily A member 1 (CD85 antigen-like family member I) (Leukocyte immunoglobulin-like receptor 6) (LIR-6) (CD antigen CD85i)	Immunoglobulin superfamily	Single pass type I membrane protein	1
Origene	SC305922	NM_130854.1	pCMV6-XL4	Ampicillin	Untagged	cDNA	Q13332	PTPRS	PTPRS_HUMAN	Receptor-type tyrosine-protein phosphatase S (R-PTP-S) (EC 3.1.3.48) (Receptor-type tyrosine-protein phosphatase sigma) (R-PTP-sigma)	Immunoglobulin superfamily	Single pass type I membrane protein	1
Origene	SC307369	NM_181791.1	pCMV6-XL5	Ampicillin	Untagged	cDNA	Q7Z602	GPR141	GP141_HUMAN	Probable G-protein coupled receptor 141 (G-protein coupled receptor PGR13)	G protein coupled receptor	Multi pass membrane protein (7TM)	7
Origene	SC113233	NM_019839.1	pCMV6-XL4	Ampicillin	Untagged	cDNA	Q9NPC1	LTB4R2	LT4R2_HUMAN	Leukotriene B4 receptor 2 (LTB4-R 2) (LTB4-R2) (LTB4 receptor JULF2) (Leukotriene B4 receptor BLT2) (Seven transmembrane receptor BLTR2)	G protein coupled receptor	Multi pass membrane protein (7TM)	7
Origene	SC306930	NM_173814.3	pCMV6-XL5	Ampicillin	Untagged	cDNA	Q2VWP7	PRTG	PRTG_HUMAN	Protogenin (Protein Shen-Dan)	Immunoglobulin superfamily	Single pass type I membrane protein	1
Origene	SC113161	NM_020309.2	pCMV6-XL5	Ampicillin	Untagged	cDNA	Q9P2U7	SLC17A7	VGLU1_HUMAN	Vesicular glutamate transporter 1 (VGluT1) (Brain-specific Na(+)-dependent inorganic phosphate cotransporter) (Solute carrier family 17 member 7)	Transporter	Multi pass membrane protein (12TM)	12
Origene	SC117137	NM_004843.2	pCMV6-XL5	Ampicillin	Untagged	cDNA	Q6UWB1	IL27RA	I27RA_HUMAN	Interleukin-27 receptor subunit alpha (IL-27 receptor subunit alpha) (IL-27R subunit alpha) (IL-27R-alpha) (IL-27RA) (Cytokine receptor WSX-1) (Cytokine receptor-like 1) (Type I T-cell cytokine receptor) (TCCR) (ZcytoR1)	Cytokine receptor family	Single pass type I membrane protein	1
Origene	SC114208	NM_016551.1	pCMV6-XL5	Ampicillin	Untagged	cDNA	Q9NS93	TM7SF3	TM7S3_HUMAN	Transmembrane 7 superfamily member 3 (Seven span transmembrane protein)	Multi pass	Multi pass membrane protein (7TM)	7
Origene	SC114360	NM_016256.2	pCMV6-XL5	Ampicillin	Untagged	cDNA	Q9UK23	NAGPA	NAGPA_HUMAN	N-acetylglucosamine-1-phosphodiester alpha-N-acetylglucosaminidase (EC 3.1.4.45) (Mannose 6-phosphate-uncovering enzyme) (Phosphodiester alpha-GlcNAcase)	Single pass	Single pass type I membrane protein	1
Origene	SC118929	NM_002000.2	pCMV6-XL4	Ampicillin	Untagged	cDNA	P24071	FCAR	FCAR_HUMAN	Immunoglobulin alpha Fc receptor (IgA Fc receptor) (CD antigen CD89)	Immunoglobulin superfamily	Single pass type I membrane protein	1
Origene	SC112196	NM_024522.1	pCMV6-XL4	Ampicillin	Untagged	cDNA	Q4KMZ8	NKAIN1	NKAI1_HUMAN	Sodium/potassium-transporting ATPase subunit beta-1-interacting protein 1 (Na(+)/K(+)-transporting ATPase subunit beta-1-interacting protein 1) (Protein FAM77C)	Multi pass	Multi pass membrane protein (3TM)	3
Origene	SC100455	NM_017563.1	pCMV6-XL4	Ampicillin	Untagged	cDNA	Q8NFM7	IL17RD	I17RD_HUMAN	Interleukin-17 receptor D (IL-17 receptor D) (IL-17RD) (IL17Rhom) (Interleukin-17 receptor-like protein) (Sef homolog) (hSef)	Cytokine receptor family	Single pass membrane protein	1
Origene	SC121351	NM_181351.1	pCMV6-XL4	Ampicillin	Untagged	cDNA	P13591	NCAM1	NCAM1_HUMAN	Neural cell adhesion molecule 1 (N-CAM-1) (NCAM-1) (CD antigen CD56)	Immunoglobulin superfamily	Single pass type I membrane protein	1
Origene	SC305153	NM_024795.1	pCMV6-Neo	Ampicillin	Untagged	cDNA	Q53R12	TM4SF20	T4S20_HUMAN	Transmembrane 4 L6 family member 20	Multi pass	Multi pass membrane protein (4TM)	4
Origene	SC112901	NM_021624.2	pCMV6-XL5	Ampicillin	Untagged	cDNA	Q9H3N8	HRH4	HRH4_HUMAN	Histamine H4 receptor (H4R) (HH4R) (AXOR35) (G-protein coupled receptor 105) (GPRv53) (Pfi-013) (SP9144)	G protein coupled receptor	Multi pass membrane protein (7TM)	7
Origene	SC303819	NM_006737.1	pCMV6-XL6	Ampicillin	Untagged	cDNA	P43630	KIR3DL2	KI3L2_HUMAN	Killer cell immunoglobulin-like receptor 3DL2 (CD158 antigen-like family member K) (MHC class I NK cell receptor) (Natural killer-associated transcript 4) (NKAT-4) (p70 natural killer cell receptor clone CL-5) (p70 NK receptor CL-5) (CD antigen CD158k)	Immunoglobulin superfamily	Single pass type I membrane protein	1
Origene	SC115724	NM_007107.2	pCMV6-XL5	Ampicillin	Untagged	cDNA	Q9UNL2	SSR3	SSRG_HUMAN	Translocon-associated protein subunit gamma (TRAP-gamma) (Signal sequence receptor subunit gamma) (SSR-gamma)	Single pass	Single pass type I membrane protein	1
Origene	SC303452	NM_004211.1	pCMV6-XL5	Ampicillin	Untagged	cDNA	Q9Y345	SLC6A5	SC6A5_HUMAN	Sodium- and chloride-dependent glycine transporter 2 (GlyT-2) (GlyT2) (Solute carrier family 6 member 5)	Transporter	Multi pass membrane protein (12TM)	12
Origene	SC300130	NM_000749.2	pCMV6-XL5	Ampicillin	Untagged	cDNA	Q05901	CHRNB3	ACHB3_HUMAN	Neuronal acetylcholine receptor subunit beta-3	Multi pass	Multi pass membrane protein (4TM)	4
Origene	SC303924	NM_012064.2	pCMV6-XL6	Ampicillin	Untagged	cDNA	P30301	MIP	MIP_HUMAN	Lens fiber major intrinsic protein (Aquaporin-0) (MIP26) (MP26)	Transporter	Multi pass membrane protein (6TM)	6
Origene	SC117127	NM_004827.2	pCMV6-XL5	Ampicillin	Untagged	cDNA	Q9UNQ0	ABCG2	ABCG2_HUMAN	ATP-binding cassette sub-family G member 2 (Breast cancer resistance protein) (CDw338) (Mitoxantrone resistance-associated protein) (Placenta-specific ATP-binding cassette transporter) (Urate exporter) (CD antigen CD338)	Multi pass	Multi pass membrane protein (6TM)	6
Origene	SC118525	NM_002588.2	pCMV6-XL4	Ampicillin	Untagged	cDNA	Q9UN70	PCDHGC3	PCDGK_HUMAN	Protocadherin gamma-C3 (PCDH-gamma-C3) (Protocadherin-2) (Protocadherin-43) (PC-43)	Cadherin family	Single pass type I membrane protein	1
Origene	SC113350	NM_018899.4	pCMV6-XL4	Ampicillin	Untagged	cDNA	Q9Y5I4	PCDHAC2	PCDC2_HUMAN	Protocadherin alpha-C2 (PCDH-alpha-C2)	Cadherin family	Single pass type I membrane protein	1
Origene	SC108456	NM_153832.2	pCMV6-XL4	Ampicillin	Untagged	cDNA	Q8N6U8	GPR161	GP161_HUMAN	G-protein coupled receptor 161 (G-protein coupled receptor RE2)	G protein coupled receptor	Multi pass membrane protein (7TM)	7
Origene	SC115606	NM_007287.1	pCMV6-XL4	Ampicillin	Untagged	cDNA	P08473	MME	NEP_HUMAN	Neprilysin (EC 3.4.24.11) (Atriopeptidase) (Common acute lymphocytic leukemia antigen) (CALLA) (Enkephalinase) (Neutral endopeptidase 24.11) (NEP) (Neutral endopeptidase) (Skin fibroblast elastase) (SFE) (CD antigen CD10)	Peptidase	Single pass type II membrane protein	1
Origene	SC111199	NM_015127.2	pCMV6-XL5	Ampicillin	Untagged	cDNA	Q96S66	CLCC1	CLCC1_HUMAN	Chloride channel CLIC-like protein 1 (Mid-1-related chloride channel protein 1)	Transporter	Multi pass membrane protein (3TM)	3
Origene	SC116951	NM_005137.1	pCMV6-XL6	Ampicillin	Untagged	cDNA	P98153	DGCR2	IDD_HUMAN	Integral membrane protein DGCR2/IDD	Single pass	Single pass type I membrane protein	1
Origene	SC100180	NM_145648.1	pCMV6-XL6	Ampicillin	Untagged	cDNA	Q8N697	SLC15A4	S15A4_HUMAN	Solute carrier family 15 member 4 (Peptide transporter 4) (Peptide/histidine transporter 1) (hPHT1)	Transporter	Multi pass membrane protein (12TM)	12
Origene	SC101231	NM_003047.2	pCMV6-XL6	Ampicillin	Untagged	cDNA	P19634	SLC9A1	SL9A1_HUMAN	Sodium/hydrogen exchanger 1 (APNH) (Na(+)/H(+) antiporter, amiloride-sensitive) (Na(+)/H(+) exchanger 1) (NHE-1) (Solute carrier family 9 member 1)	Multi pass	Multi pass membrane protein (13TM)	13
Origene	SC107227	NM_178865.3	pCMV6-XL4	Ampicillin	Untagged	cDNA	Q96SA4	SERINC2	SERC2_HUMAN	Serine incorporator 2 (Tumor differentially expressed protein 2-like)	Multi pass	Multi pass membrane protein (11TM)	11
Origene	SC111624	NM_005227.2	pCMV6-XL4	Ampicillin	Untagged	cDNA	P52798	EFNA4	EFNA4_HUMAN	Ephrin-A4 (EPH-related receptor tyrosine kinase ligand 4) (LERK-4)	GPI anchor	GPI anchor	0
Origene	SC122779	NM_012092.2	pCMV6-XL5	Ampicillin	Untagged	cDNA	Q9Y6W8	ICOS	ICOS_HUMAN	Inducible T-cell costimulator (Activation-inducible lymphocyte immunomediatory molecule) (CD antigen CD278)	Immunoglobulin superfamily	Single pass type I membrane protein	1
Origene	SC300652	NM_001004334.1	pCMV6-Neo	Ampicillin	Untagged	cDNA	Q6PRD1	GPR179	GP179_HUMAN	Probable G-protein coupled receptor 179 (Probable G-protein coupled receptor 158-like 1) (GPR158-like)	G protein coupled receptor	Multi pass membrane protein (7TM)	7
Origene	SC306341	NM_148965.1	pCMV6-XL4	Ampicillin	Untagged	cDNA	Q93038	TNFRSF25	TNR25_HUMAN	Tumor necrosis factor receptor superfamily member 25 (Apo-3) (Apoptosis-inducing receptor AIR) (Apoptosis-mediating receptor DR3) (Apoptosis-mediating receptor TRAMP) (Death receptor 3) (Lymphocyte-associated receptor of death) (LARD) (Protein WSL) (Protein WSL-1)	Cytokine receptor family	Single pass membrane protein	1
Origene	SC310825	NM_001039523.1	pCMV6-XL5	Ampicillin	Untagged	cDNA	P02708	CHRNA1	ACHA_HUMAN	Acetylcholine receptor subunit alpha	Multi pass	Multi pass membrane protein (4TM)	4
Origene	SC122784	NM_012282.2	pCMV6-XL5	Ampicillin	Untagged	cDNA	Q9UJ90	KCNE5	KCNE5_HUMAN	Potassium voltage-gated channel subfamily E regulatory beta subunit 5 (AMME syndrome candidate gene 2 protein) (Potassium channel subunit beta MiRP4) (Potassium voltage-gated channel subfamily E member 1-like protein)	Single pass	Single pass type I membrane protein	1
Origene	SC128280	NM_014028.3	pCMV6-XL5	Ampicillin	Untagged	cDNA	Q86WC4	OSTM1	OSTM1_HUMAN	Osteopetrosis-associated transmembrane protein 1 (Chloride channel 7 beta subunit)	Single pass	Single pass type I membrane protein	1
Origene	SC128157	NM_022367.2	pCMV6-XL5	Ampicillin	Untagged	cDNA	Q9H3S1	SEMA4A	SEM4A_HUMAN	Semaphorin-4A (Semaphorin-B) (Sema B)	Immunoglobulin superfamily	Single pass type I membrane protein	1
Origene	SC300059	NM_000372.3	pCMV6-XL6	Ampicillin	Untagged	cDNA	P14679	TYR	TYRO_HUMAN	Tyrosinase (EC 1.14.18.1) (LB24-AB) (Monophenol monooxygenase) (SK29-AB) (Tumor rejection antigen AB)	Single pass	Single pass type I membrane protein	1
Origene	SC300139	NM_000836.1	pCMV6-XL5	Ampicillin	Untagged	cDNA	O15399	GRIN2D	NMDE4_HUMAN	Glutamate receptor ionotropic, NMDA 2D (GluN2D) (EB11) (Glutamate [NMDA] receptor subunit epsilon-4) (N-methyl D-aspartate receptor subtype 2D) (NMDAR2D) (NR2D)	Transporter	Multi pass membrane protein (3TM)	3
Origene	SC120214	NM_054021.1	pCMV6-XL5	Ampicillin	Untagged	cDNA	Q96P66	GPR101	GP101_HUMAN	Probable G-protein coupled receptor 101	G protein coupled receptor	Multi pass membrane protein (7TM)	7
Origene	SC113794	NM_018009.3	pCMV6-XL4	Ampicillin	Untagged	cDNA	Q9BX59	TAPBPL	TPSNR_HUMAN	Tapasin-related protein (TAPASIN-R) (TAP-binding protein-like) (TAP-binding protein-related protein) (TAPBP-R) (Tapasin-like)	Immunoglobulin superfamily	Single pass type I membrane protein	1
Origene	SC111697	NM_003190.3	pCMV6-XL4	Ampicillin	Untagged	cDNA	O15533	TAPBP	TPSN_HUMAN	Tapasin (TPN) (TPSN) (NGS-17) (TAP-associated protein) (TAP-binding protein)	Immunoglobulin superfamily	Single pass type I membrane protein	1
Origene	SC114228	NM_016582.1	pCMV6-XL4	Ampicillin	Untagged	cDNA	Q8IY34	SLC15A3	S15A3_HUMAN	Solute carrier family 15 member 3 (Osteoclast transporter) (Peptide transporter 3) (Peptide/histidine transporter 2)	Transporter	Multi pass membrane protein (12TM)	12
Origene	SC105578	NM_174983.2	pCMV6-XL4	Ampicillin	Untagged	cDNA	Q6NUT3	MFSD12	MFS12_HUMAN	Major facilitator superfamily domain-containing protein 12	Transporter	Multi pass membrane protein (12TM)	12
Origene	SC115357	NM_012450.2	pCMV6-XL4	Ampicillin	Untagged	cDNA	Q9UKG4	SLC13A4	S13A4_HUMAN	Solute carrier family 13 member 4 (Na(+)/sulfate cotransporter SUT-1) (NaS2)	Transporter	Multi pass membrane protein (13TM)	13
Origene	SC117661	NM_003965.2	pCMV6-XL4	Ampicillin	Untagged	cDNA	O00421	CCRL2	CCRL2_HUMAN	C-C chemokine receptor-like 2 (Chemokine receptor CCR11) (Chemokine receptor X) (Putative MCP-1 chemokine receptor)	Cytokine receptor family	G protein coupled receptor	7
Origene	SC303661	NM_005535.1	pCMV6-XL5	Ampicillin	Untagged	cDNA	P42701	IL12RB1	I12R1_HUMAN	Interleukin-12 receptor subunit beta-1 (IL-12 receptor subunit beta-1) (IL-12R subunit beta-1) (IL-12R-beta-1) (IL-12RB1) (IL-12 receptor beta component) (CD antigen CD212)	Cytokine receptor family	Single pass membrane protein	1
Origene	SC100151	NM_145274.1	pCMV6-XL5	Ampicillin	Untagged	cDNA	Q8N816	TMEM99	TMM99_HUMAN	Transmembrane protein 99	Multi pass	Multi pass membrane protein (3TM)	3
Origene	SC110568	NM_018909.2	pCMV6-XL4	Ampicillin	Untagged	cDNA	Q9UN73	PCDHA6	PCDA6_HUMAN	Protocadherin alpha-6 (PCDH-alpha-6)	Cadherin family	Single pass type I membrane protein	1
Origene	SC108728	NM_016441.1	pCMV6-XL4	Ampicillin	Untagged	cDNA	Q9NZV1	CRIM1	CRIM1_HUMAN	Cysteine-rich motor neuron 1 protein (CRIM-1) (Cysteine-rich repeat-containing protein S52) [Cleaved into: Processed cysteine-rich motor neuron 1 protein]	Single pass	Single pass type I membrane protein	1
Origene	SC307914	NM_199259.1	pCMV6-XL5	Ampicillin	Untagged	cDNA	P56180	TPTE	TPTE_HUMAN	Putative tyrosine-protein phosphatase TPTE (EC 3.1.3.48) (Cancer/testis antigen 44) (CT44) (Transmembrane phosphatase with tensin homology) (Tumor antigen BJ-HCC-5)	Enzyme	Multi pass membrane protein (3TM)	3
Origene	SC300017	NM_000149.1	pCMV6-XL5	Ampicillin	Untagged	cDNA	P21217	FUT3	FUT3_HUMAN	Galactoside 3(4)-L-fucosyltransferase (EC 2.4.1.65) (Blood group Lewis alpha-4-fucosyltransferase) (Lewis FT) (Fucosyltransferase 3) (Fucosyltransferase III) (FucT-III)	Multi pass	Single pass type II membrane protein	1
Origene	SC305876	NM_080912.1	pCMV6-XL4	Ampicillin	Untagged	cDNA	P07307	ASGR2	ASGR2_HUMAN	Asialoglycoprotein receptor 2 (ASGP-R 2) (ASGPR 2) (C-type lectin domain family 4 member H2) (Hepatic lectin H2) (HL-2)	Single pass	Single pass type II membrane protein	1
Origene	SC121777	NM_002447.1	pCMV6-XL4	Ampicillin	Untagged	cDNA	Q04912	MST1R	RON_HUMAN	Macrophage-stimulating protein receptor (MSP receptor) (EC 2.7.10.1) (CDw136) (Protein-tyrosine kinase 8) (p185-Ron) (CD antigen CD136) [Cleaved into: Macrophage-stimulating protein receptor alpha chain; Macrophage-stimulating protein receptor beta chain]	Receptor tyrosine kinase family	Single pass type I membrane protein	1
Origene	SC122790	NM_013289.1	pCMV6-XL5	Ampicillin	Untagged	cDNA	P43629	KIR3DL1	KI3L1_HUMAN	Killer cell immunoglobulin-like receptor 3DL1 (CD158 antigen-like family member E) (HLA-BW4-specific inhibitory NK cell receptor) (MHC class I NK cell receptor) (Natural killer-associated transcript 3) (NKAT-3) (p70 natural killer cell receptor clones CL-2/CL-11) (p70 NK receptor CL-2/CL-11) (CD antigen CD158e)	Immunoglobulin superfamily	Single pass type I membrane protein	1
Origene	SC303956	NM_012312.1	pCMV6-XL5	Ampicillin	Untagged	cDNA	P43631	KIR2DS2	KI2S2_HUMAN	Killer cell immunoglobulin-like receptor 2DS2 (CD158 antigen-like family member J) (MHC class I NK cell receptor) (NK receptor 183 ActI) (Natural killer-associated transcript 5) (NKAT-5) (p58 natural killer cell receptor clone CL-49) (p58 NK receptor CL-49) (CD antigen CD158j)	Immunoglobulin superfamily	Single pass type I membrane protein	1
Origene	SC300094	NM_000547.3	pCMV6-Neo	Ampicillin	Untagged	cDNA	P07202	TPO	PERT_HUMAN	Thyroid peroxidase (TPO) (EC 1.11.1.8)	Single pass	Single pass type I membrane protein	1
Origene	SC307809	NM_198904.1	pCMV6-Neo	Ampicillin	Untagged	cDNA	P18507	GABRG2	GBRG2_HUMAN	Gamma-aminobutyric acid receptor subunit gamma-2 (GABA(A) receptor subunit gamma-2)	Transporter	Multi pass membrane protein (4TM)	4
Origene	SC309046	NM_001171.2	pCMV6-XL5	Ampicillin	Untagged	cDNA	O95255	ABCC6	MRP6_HUMAN	Multidrug resistance-associated protein 6 (ATP-binding cassette sub-family C member 6) (Anthracycline resistance-associated protein) (Multi-specific organic anion transporter E) (MOAT-E)	Transporter	Multi pass membrane protein (17TM)	17
Origene	SC303075	NM_001817.2	pCMV6-XL5	Ampicillin	Untagged	cDNA	O75871	CEACAM4	CEAM4_HUMAN	Carcinoembryonic antigen-related cell adhesion molecule 4 (Carcinoembryonic antigen CGM7) (Non-specific cross-reacting antigen W236)	Immunoglobulin superfamily	Single pass type I membrane protein	1
Origene	SC303629	NM_005373.1	pCMV6-XL5	Ampicillin	Untagged	cDNA	P40238	MPL	TPOR_HUMAN	Thrombopoietin receptor (TPO-R) (Myeloproliferative leukemia protein) (Proto-oncogene c-Mpl) (CD antigen CD110)	Cytokine receptor family	Single pass membrane protein	1
Origene	SC316990	NM_000406.2	pCMV6-XL5	Ampicillin	Untagged	cDNA	P30968	GNRHR	GNRHR_HUMAN	Gonadotropin-releasing hormone receptor (GnRH receptor) (GnRH-R)	G protein coupled receptor	Multi pass membrane protein (7TM)	7
Origene	SC124811	NM_013964.1	pCMV6-XL5	Ampicillin	Untagged	cDNA	Q02297	NRG1	NRG1_HUMAN	Pro-neuregulin-1, membrane-bound isoform (Pro-NRG1) [Cleaved into: Neuregulin-1 (Acetylcholine receptor-inducing activity) (ARIA) (Breast cancer cell differentiation factor p45) (Glial growth factor) (Heregulin) (HRG) (Neu differentiation factor) (Sensory and motor neuron-derived factor)]	Immunoglobulin superfamily	Single pass type I membrane protein	1
Origene	SC303036	NM_001507.1	pCMV6-XL5	Ampicillin	Untagged	cDNA	O43193	MLNR	MTLR_HUMAN	Motilin receptor (G-protein coupled receptor 38)	G protein coupled receptor	Multi pass membrane protein (7TM)	7
Origene	SC303889	NM_007180.1	pCMV6-XL5	Ampicillin	Untagged	cDNA	O43280	TREH	TREA_HUMAN	Trehalase (EC 3.2.1.28) (Alpha,alpha-trehalase) (Alpha,alpha-trehalose glucohydrolase)	GPI anchor	GPI anchor	0
Origene	SC305700	NM_052944.2	pCMV6-XL5	Ampicillin	Untagged	cDNA	Q8WWX8	SLC5A11	SC5AB_HUMAN	Sodium/myo-inositol cotransporter 2 (Na(+)/myo-inositol cotransporter 2) (Sodium-dependent glucose cotransporter) (Sodium/glucose cotransporter KST1) (Sodium/myo-inositol transporter 2) (SMIT2) (Solute carrier family 5 member 11)	Transporter	Multi pass membrane protein (14TM)	14
Origene	SC309060	NM_000435.1	pCMV6-XL5	Ampicillin	Untagged	cDNA	Q9UM47	NOTCH3	NOTC3_HUMAN	Neurogenic locus notch homolog protein 3 (Notch 3) [Cleaved into: Notch 3 extracellular truncation; Notch 3 intracellular domain]	Single pass	Single pass type I membrane protein	1
Origene	SC125624	NM_144585.2	pCMV6-XL5	Ampicillin	Untagged	cDNA	Q96S37	SLC22A12	S22AC_HUMAN	Solute carrier family 22 member 12 (Organic anion transporter 4-like protein) (Renal-specific transporter) (RST) (Urate anion exchanger 1)	Transporter	Multi pass membrane protein (12TM)	12
Origene	SC125279	NM_201414.1	pCMV6-XL5	Ampicillin	Untagged	cDNA	P05067	APP	A4_HUMAN	Amyloid beta A4 protein (ABPP) (APPI) (APP) (Alzheimer disease amyloid protein) (Cerebral vascular amyloid peptide) (CVAP) (PreA4) (Protease nexin-II) (PN-II) [Cleaved into: N-APP; Soluble APP-alpha (S-APP-alpha); Soluble APP-beta (S-APP-beta); C99; Beta-amyloid protein 42 (Beta-APP42); Beta-amyloid protein 40 (Beta-APP40); C83; P3(42); P3(40); C80; Gamma-secretase C-terminal fragment 59 (Amyloid…	Single pass	Single pass type I membrane protein	1
Origene	SC316840	NM_001040455.1	pCMV6-XL4	Ampicillin	Untagged	cDNA	Q8NBJ9	SIDT2	SIDT2_HUMAN	SID1 transmembrane family member 2	Multi pass	Multi pass membrane protein (11TM)	11
Origene	SC316730	NM_001100168.1	pCMV6-XL5	Ampicillin	Untagged	cDNA	P51681	CCR5	CCR5_HUMAN	C-C chemokine receptor type 5 (C-C CKR-5) (CC-CKR-5) (CCR-5) (CCR5) (CHEMR13) (HIV-1 fusion coreceptor) (CD antigen CD195)	Cytokine receptor family	G protein coupled receptor	7
Origene	SC316038	NM_001081677.1	pCMV6-XL4	Ampicillin	Untagged	cDNA	Q9NY46	SCN3A	SCN3A_HUMAN	Sodium channel protein type 3 subunit alpha (Sodium channel protein brain III subunit alpha) (Sodium channel protein type III subunit alpha) (Voltage-gated sodium channel subtype III) (Voltage-gated sodium channel subunit alpha Nav1.3)	Transporter	Multi pass membrane protein (24TM)	24
Origene	SC120579	NM_138735.1	pCMV6-XL5	Ampicillin	Untagged	cDNA	P58400	NRXN1	NRX1B_HUMAN	Neurexin-1-beta (Neurexin I-beta)	Single pass	Single pass type I membrane protein	1
Origene	SC127261	NM_014932.2	pCMV6-XL5	Ampicillin	Untagged	cDNA	Q8N2Q7	NLGN1	NLGN1_HUMAN	Neuroligin-1	Single pass	Single pass type I membrane protein	1
Origene	SC304915	NM_021155.2	pCMV6-XL5	Ampicillin	Untagged	cDNA	Q9NNX6	CD209	CD209_HUMAN	CD209 antigen (C-type lectin domain family 4 member L) (Dendritic cell-specific ICAM-3-grabbing non-integrin 1) (DC-SIGN) (DC-SIGN1) (CD antigen CD209)	Single pass	Single pass type II membrane protein	1
Origene	SC113029	NM_021094.2	pCMV6-XL5	Ampicillin	Untagged	cDNA	P46721	SLCO1A2	SO1A2_HUMAN	Solute carrier organic anion transporter family member 1A2 (OATP-A) (Organic anion-transporting polypeptide 1) (OATP-1) (Sodium-independent organic anion transporter) (Solute carrier family 21 member 3)	Transporter	Multi pass membrane protein (12TM)	12
Origene	SC303027	NM_001459.2	pCMV6-XL5	Ampicillin	Untagged	cDNA	P49771	FLT3LG	FLT3L_HUMAN	Fms-related tyrosine kinase 3 ligand (Flt3 ligand) (Flt3L) (SL cytokine)	Single pass	Single pass type I membrane protein	1
Origene	SC304222	NM_015080.2	pCMV6-XL6	Ampicillin	Untagged	cDNA	Q9P2S2	NRXN2	NRX2A_HUMAN	Neurexin-2 (Neurexin II-alpha) (Neurexin-2-alpha)	Single pass	Single pass type I membrane protein	1
Origene	SC117439	NM_004335.2	pCMV6-XL5	Ampicillin	Untagged	cDNA	Q10589	BST2	BST2_HUMAN	Bone marrow stromal antigen 2 (BST-2) (HM1.24 antigen) (Tetherin) (CD antigen CD317)	GPI anchor	GPI anchor	0
Origene	SC306944	NM_173856.1	pCMV6-XL5	Ampicillin	Untagged	cDNA	Q8NFZ6	VN1R2	VN1R2_HUMAN	Vomeronasal type-1 receptor 2 (G-protein coupled receptor GPCR25) (hGPCR25) (V1r-like receptor 2)	Multi pass	Multi pass membrane protein (8TM)	8
Origene	SC315431	NM_001525.1	pCMV6-XL4	Ampicillin	Untagged	cDNA	O43613	HCRTR1	OX1R_HUMAN	Orexin receptor type 1 (Ox-1-R) (Ox1-R) (Ox1R) (Hypocretin receptor type 1)	G protein coupled receptor	Multi pass membrane protein (7TM)	7
Origene	SC127961	NM_031200.1	pCMV6-XL5	Ampicillin	Untagged	cDNA	P51686	CCR9	CCR9_HUMAN	C-C chemokine receptor type 9 (C-C CKR-9) (CC-CKR-9) (CCR-9) (G-protein coupled receptor 28) (GPR-9-6) (CD antigen CDw199)	Cytokine receptor family	G protein coupled receptor	7
Origene	SC113128	NM_020406.1	pCMV6-XL5	Ampicillin	Untagged	cDNA	Q8N6Q3	CD177	CD177_HUMAN	CD177 antigen (Human neutrophil alloantigen 2a) (HNA-2a) (NB1 glycoprotein) (NB1 GP) (Polycythemia rubra vera protein 1) (PRV-1) (CD antigen CD177)	GPI anchor	GPI anchor	0
Origene	SC119605	NM_000910.2	pCMV6-XL5	Ampicillin	Untagged	cDNA	P49146	NPY2R	NPY2R_HUMAN	Neuropeptide Y receptor type 2 (NPY2-R) (NPY-Y2 receptor) (Y2 receptor)	G protein coupled receptor	Multi pass membrane protein (7TM)	7
Origene	SC118062	NM_003301.1	pCMV6-XL5	Ampicillin	Untagged	cDNA	P34981	TRHR	TRFR_HUMAN	Thyrotropin-releasing hormone receptor (TRH-R) (Thyroliberin receptor)	G protein coupled receptor	Multi pass membrane protein (7TM)	7
Origene	SC314192	NM_145913.2	pCMV6-XL5	Ampicillin	Untagged	cDNA	Q8N695	SLC5A8	SC5A8_HUMAN	Sodium-coupled monocarboxylate transporter 1 (Apical iodide transporter) (Electrogenic sodium monocarboxylate cotransporter) (Sodium iodide-related cotransporter) (Solute carrier family 5 member 8)	Transporter	Multi pass membrane protein (13TM)	13
Origene	SC303695	NM_005814.1	pCMV6-XL5	Ampicillin	Untagged	cDNA	Q99795	GPA33	GPA33_HUMAN	Cell surface A33 antigen (Glycoprotein A33)	Immunoglobulin superfamily	Single pass type I membrane protein	1
Origene	SC309749	NM_173688.1	pCMV6-XL4	Ampicillin	Untagged	cDNA	Q8N8D7	NKAIN3	NKAI3_HUMAN	Sodium/potassium-transporting ATPase subunit beta-1-interacting protein 3 (Na(+)/K(+)-transporting ATPase subunit beta-1-interacting protein 3) (Protein FAM77D)	Multi pass	Multi pass membrane protein (4TM)	4
Origene	SC303267	NM_003041.2	pCMV6-XL5	Ampicillin	Untagged	cDNA	P31639	SLC5A2	SC5A2_HUMAN	Sodium/glucose cotransporter 2 (Na(+)/glucose cotransporter 2) (Low affinity sodium-glucose cotransporter) (Solute carrier family 5 member 2)	Transporter	Multi pass membrane protein (11TM)	11
Origene	SC300066	NM_000419.2	pCMV6-XL5	Ampicillin	Untagged	cDNA	P08514	ITGA2B	ITA2B_HUMAN	Integrin alpha-IIb (GPalpha IIb) (GPIIb) (Platelet membrane glycoprotein IIb) (CD antigen CD41) [Cleaved into: Integrin alpha-IIb heavy chain; Integrin alpha-IIb light chain, form 1; Integrin alpha-IIb light chain, form 2]	Integrin family	Single pass membrane protein	1
Origene	SC304457	NM_016952.3	pCMV6-XL5	Ampicillin	Untagged	cDNA	Q4KMG0	CDON	CDON_HUMAN	Cell adhesion molecule-related/down-regulated by oncogenes	Immunoglobulin superfamily	Single pass membrane protein	1
Origene	SC300657	NM_001004340.1	pCMV6-XL5	Ampicillin	Untagged	cDNA	Q92637	FCGR1B	FCGRB_HUMAN	High affinity immunoglobulin gamma Fc receptor IB (IgG Fc receptor IB) (Fc-gamma RIB) (FcRIB) (hFcgammaRIB)	Immunoglobulin superfamily	Single pass type I membrane protein	1
Origene	SC314950	NM_018908.2	pCMV6-XL5	Ampicillin	Untagged	cDNA	Q9Y5H7	PCDHA5	PCDA5_HUMAN	Protocadherin alpha-5 (PCDH-alpha-5)	Cadherin family	Single pass type I membrane protein	1
Origene	SC312650	NM_005118.2	pCMV6-XL6	Ampicillin	Untagged	cDNA	O95150	TNFSF15	TNF15_HUMAN	Tumor necrosis factor ligand superfamily member 15 (TNF ligand-related molecule 1) (Vascular endothelial cell growth inhibitor) [Cleaved into: Tumor necrosis factor ligand superfamily member 15, membrane form; Tumor necrosis factor ligand superfamily member 15, secreted form]	Ligand	Single pass type II membrane protein	1
Origene	SC304818	NM_020752.1	pCMV6-XL5	Ampicillin	Untagged	cDNA	Q5T848	GPR158	GP158_HUMAN	Probable G-protein coupled receptor 158	G protein coupled receptor	Multi pass membrane protein (7TM)	7
Origene	SC303040	NM_001522.1	pCMV6-XL5	Ampicillin	Untagged	cDNA	P51841	GUCY2F	GUC2F_HUMAN	Retinal guanylyl cyclase 2 (RETGC-2) (EC 4.6.1.2) (Guanylate cyclase 2F, retinal) (Guanylate cyclase F) (GC-F) (Rod outer segment membrane guanylate cyclase 2) (ROS-GC2)	Single pass	Single pass type I membrane protein	1
Origene	SC315766	NM_181790.1	pCMV6-XL5	Ampicillin	Untagged	cDNA	Q7Z601	GPR142	GP142_HUMAN	Probable G-protein coupled receptor 142 (G-protein coupled receptor PGR2)	G protein coupled receptor	Multi pass membrane protein (7TM)	7
Origene	SC315995	NM_001337.3	pCMV6-XL5	Ampicillin	Untagged	cDNA	P49238	CX3CR1	CX3C1_HUMAN	CX3C chemokine receptor 1 (C-X3-C CKR-1) (CX3CR1) (Beta chemokine receptor-like 1) (CMK-BRL-1) (CMK-BRL1) (Fractalkine receptor) (G-protein coupled receptor 13) (V28)	Cytokine receptor family	G protein coupled receptor	7
Origene	SC124075	NM_003486.5	pCMV6-XL4	Ampicillin	Untagged	cDNA	Q01650	SLC7A5	LAT1_HUMAN	Large neutral amino acids transporter small subunit 1 (4F2 light chain) (4F2 LC) (4F2LC) (CD98 light chain) (Integral membrane protein E16) (L-type amino acid transporter 1) (hLAT1) (Solute carrier family 7 member 5) (y+ system cationic amino acid transporter)	Multi pass	Multi pass membrane protein (12TM)	12
Origene	SC303112	NM_002048.1	pCMV6-XL5	Ampicillin	Untagged	cDNA	P54826	GAS1	GAS1_HUMAN	Growth arrest-specific protein 1 (GAS-1)	GPI anchor	GPI anchor	0
Origene	SC300141	NM_000843.2	pCMV6-XL5	Ampicillin	Untagged	cDNA	O15303	GRM6	GRM6_HUMAN	Metabotropic glutamate receptor 6 (mGluR6)	G protein coupled receptor	Multi pass membrane protein (7TM)	7
Origene	SC121947	NM_005845.2	pCMV6-Neo	Ampicillin	Untagged	cDNA	O15439	ABCC4	MRP4_HUMAN	Multidrug resistance-associated protein 4 (ATP-binding cassette sub-family C member 4) (MRP/cMOAT-related ABC transporter) (Multi-specific organic anion transporter B) (MOAT-B)	Transporter	Multi pass membrane protein (14TM)	14
Origene	SC119187	NM_001526.2	pCMV6-XL5	Ampicillin	Untagged	cDNA	O43614	HCRTR2	OX2R_HUMAN	Orexin receptor type 2 (Ox-2-R) (Ox2-R) (Ox2R) (Hypocretin receptor type 2)	G protein coupled receptor	Multi pass membrane protein (7TM)	7
Origene	SC119065	NM_001727.1	pCMV6-XL4	Ampicillin	Untagged	cDNA	P32247	BRS3	BRS3_HUMAN	Bombesin receptor subtype-3 (BRS-3)	G protein coupled receptor	Multi pass membrane protein (7TM)	7
Origene	SC307124	NM_178013.1	pCMV6-XL5	Ampicillin	Untagged	cDNA	Q86XR5	PRIMA1	PRIMA_HUMAN	Proline-rich membrane anchor 1 (PRiMA)	Single pass	Single pass type I membrane protein	1
Origene	SC109450	NM_004996.2	pCMV6-XL6	Ampicillin	Untagged	cDNA	P33527	ABCC1	MRP1_HUMAN	Multidrug resistance-associated protein 1 (ATP-binding cassette sub-family C member 1) (Leukotriene C(4) transporter) (LTC4 transporter)	Transporter	Multi pass membrane protein (17TM)	17
Origene	SC118037	NM_003327.2	pCMV6-XL5	Ampicillin	Untagged	cDNA	P43489	TNFRSF4	TNR4_HUMAN	Tumor necrosis factor receptor superfamily member 4 (ACT35 antigen) (OX40L receptor) (TAX transcriptionally-activated glycoprotein 1 receptor) (CD antigen CD134)	Cytokine receptor family	Single pass membrane protein	1
Origene	SC116071	NM_006446.4	pCMV6-XL4	Ampicillin	Untagged	cDNA	Q9Y6L6	SLCO1B1	SO1B1_HUMAN	Solute carrier organic anion transporter family member 1B1 (Liver-specific organic anion transporter 1) (LST-1) (OATP-C) (Sodium-independent organic anion-transporting polypeptide 2) (OATP-2) (Solute carrier family 21 member 6)	Transporter	Multi pass membrane protein (12TM)	12
Origene	SC120694	NM_138327.1	pCMV6-XL4	Ampicillin	Untagged	cDNA	Q96RJ0	TAAR1	TAAR1_HUMAN	Trace amine-associated receptor 1 (TaR-1) (Trace amine receptor 1)	G protein coupled receptor	Multi pass membrane protein (7TM)	7
Origene	SC301671	NM_001012508.2	pCMV6-XL5	Ampicillin	Untagged	cDNA	Q5BIV9	SPRN	SPRN_HUMAN	Shadow of prion protein (Protein shadoo)	GPI anchor	GPI anchor	0
Origene	SC127368	NM_020428.2	pCMV6-XL5	Ampicillin	Untagged	cDNA	Q8IWA5	SLC44A2	CTL2_HUMAN	Choline transporter-like protein 2 (Solute carrier family 44 member 2)	Transporter	Multi pass membrane protein (10TM)	10
Origene	SC124031	NM_002209.1	pCMV6-XL4	Ampicillin	Untagged	cDNA	P20701	ITGAL	ITAL_HUMAN	Integrin alpha-L (CD11 antigen-like family member A) (Leukocyte adhesion glycoprotein LFA-1 alpha chain) (LFA-1A) (Leukocyte function-associated molecule 1 alpha chain) (CD antigen CD11a)	Integrin family	Single pass membrane protein	1
Origene	SC310329	NM_145259.1	pCMV6-XL5	Ampicillin	Untagged	cDNA	Q8NER5	ACVR1C	ACV1C_HUMAN	Activin receptor type-1C (EC 2.7.11.30) (Activin receptor type IC) (ACTR-IC) (Activin receptor-like kinase 7) (ALK-7)	Cytokine receptor family	Single pass type I membrane protein	1
Origene	SC300097	NM_000564.2	pCMV6-XL5	Ampicillin	Untagged	cDNA	Q01344	IL5RA	IL5RA_HUMAN	Interleukin-5 receptor subunit alpha (IL-5 receptor subunit alpha) (IL-5R subunit alpha) (IL-5R-alpha) (IL-5RA) (CDw125) (CD antigen CD125)	Cytokine receptor family	Single pass type I membrane protein	1
Origene	SC308897	NM_016232.4	pCMV6-XL5	Ampicillin	Untagged	cDNA	Q01638	IL1RL1	ILRL1_HUMAN	Interleukin-1 receptor-like 1 (Protein ST2)	Cytokine receptor family	Single pass membrane protein	1
Origene	SC301627	NM_001012302.1	pCMV6-XL5	Ampicillin	Untagged	cDNA	A1A5B4	ANO9	ANO9_HUMAN	Anoctamin-9 (Transmembrane protein 16J) (Tumor protein p53-inducible protein 5) (p53-induced gene 5 protein)	Multi pass	Multi pass membrane protein (8TM)	8
Origene	SC303102	NM_001974.3	pCMV6-XL5	Ampicillin	Untagged	cDNA	Q14246	ADGRE1	AGRE1_HUMAN	Adhesion G protein-coupled receptor E1 (EGF-like module receptor 1) (EGF-like module-containing mucin-like hormone receptor-like 1) (EMR1 hormone receptor)	G protein coupled receptor	Multi pass membrane protein (7TM)	7
Origene	SC125532	NM_000021.2	pCMV6-XL5	Ampicillin	Untagged	cDNA	P49768	PSEN1	PSN1_HUMAN	Presenilin-1 (PS-1) (EC 3.4.23.-) (Protein S182) [Cleaved into: Presenilin-1 NTF subunit; Presenilin-1 CTF subunit; Presenilin-1 CTF12 (PS1-CTF12)]	Peptidase	Multi pass membrane protein (8TM)	8
Origene	SC310855	NM_001039165.1	pCMV6-XL5	Ampicillin	Untagged	cDNA	Q86SM8	MRGPRE	MRGRE_HUMAN	Mas-related G-protein coupled receptor member E (G-protein coupled receptor 167)	G protein coupled receptor	Multi pass membrane protein (7TM)	7
Origene	SC125299	NM_000841.1	pCMV6-XL5	Ampicillin	Untagged	cDNA	Q14833	GRM4	GRM4_HUMAN	Metabotropic glutamate receptor 4 (mGluR4)	G protein coupled receptor	Multi pass membrane protein (7TM)	7
Origene	SC303576	NM_005073.1	pCMV6-XL5	Ampicillin	Untagged	cDNA	P46059	SLC15A1	S15A1_HUMAN	Solute carrier family 15 member 1 (Intestinal H(+)/peptide cotransporter) (Oligopeptide transporter, small intestine isoform) (Peptide transporter 1)	Multi pass	Multi pass membrane protein (12TM)	12
Origene	SC119760	NM_000678.2	pCMV6-XL5	Ampicillin	Untagged	cDNA	P25100	ADRA1D	ADA1D_HUMAN	Alpha-1D adrenergic receptor (Alpha-1A adrenergic receptor) (Alpha-1D adrenoreceptor) (Alpha-1D adrenoceptor) (Alpha-adrenergic receptor 1a)	G protein coupled receptor	Multi pass membrane protein (7TM)	7
Origene	SC119794	NM_000623.2	pCMV6-XL5	Ampicillin	Untagged	cDNA	P30411	BDKRB2	BKRB2_HUMAN	B2 bradykinin receptor (B2R) (BK-2 receptor)	G protein coupled receptor	Multi pass membrane protein (7TM)	7
Origene	SC122605	NM_001657.2	pCMV6-XL5	Ampicillin	Untagged	cDNA	P15514	AREG	AREG_HUMAN	Amphiregulin (AR) (Colorectum cell-derived growth factor) (CRDGF)	Single pass	Single pass membrane protein	1
Origene	SC117455	NM_004356.3	pCMV6-XL5	Ampicillin	Untagged	cDNA	P60033	CD81	CD81_HUMAN	CD81 antigen (26 kDa cell surface protein TAPA-1) (Target of the antiproliferative antibody 1) (Tetraspanin-28) (Tspan-28) (CD antigen CD81)	Multi pass	Multi pass membrane protein (4TM)	4
Origene	SC103681	NM_032802.2	pCMV6-XL4	Ampicillin	Untagged	cDNA	Q8TCT8	SPPL2A	SPP2A_HUMAN	Signal peptide peptidase-like 2A (SPP-like 2A) (SPPL2a) (EC 3.4.23.-) (Intramembrane protease 3) (IMP-3) (Presenilin-like protein 2)	Peptidase	Multi pass membrane protein (9TM)	9
Origene	SC305281	NM_030764.2	pCMV6-XL5	Ampicillin	Untagged	cDNA	Q96LA5	FCRL2	FCRL2_HUMAN	Fc receptor-like protein 2 (FcR-like protein 2) (FcRL2) (Fc receptor homolog 2) (FcRH2) (IFGP family protein 4) (Immunoglobulin receptor translocation-associated protein 4) (SH2 domain-containing phosphatase anchor protein 1) (CD antigen CD307b)	Immunoglobulin superfamily	Single pass type I membrane protein	1
Origene	SC303450	NM_004195.2	pCMV6-XL5	Ampicillin	Untagged	cDNA	Q9Y5U5	TNFRSF18	TNR18_HUMAN	Tumor necrosis factor receptor superfamily member 18 (Activation-inducible TNFR family receptor) (Glucocorticoid-induced TNFR-related protein) (CD antigen CD357)	Cytokine receptor family	Single pass membrane protein	1
Origene	SC122120	NM_000833.2	pCMV6-XL4	Ampicillin	Untagged	cDNA	Q12879	GRIN2A	NMDE1_HUMAN	Glutamate receptor ionotropic, NMDA 2A (GluN2A) (Glutamate [NMDA] receptor subunit epsilon-1) (N-methyl D-aspartate receptor subtype 2A) (NMDAR2A) (NR2A) (hNR2A)	Transporter	Multi pass membrane protein (3TM)	3
Origene	SC308819	NM_000832.5	pCMV6-XL5	Ampicillin	Untagged	cDNA	Q05586	GRIN1	NMDZ1_HUMAN	Glutamate receptor ionotropic, NMDA 1 (GluN1) (Glutamate [NMDA] receptor subunit zeta-1) (N-methyl-D-aspartate receptor subunit NR1) (NMD-R1)	Transporter	Multi pass membrane protein (3TM)	3
Origene	SC308973	NM_005672.3	pCMV6-Neo	Ampicillin	Untagged	cDNA	O43653	PSCA	PSCA_HUMAN	Prostate stem cell antigen	GPI anchor	GPI anchor	0
Origene	SC304065	NM_014219.1	pCMV6-XL5	Ampicillin	Untagged	cDNA	P43627	KIR2DL2	KI2L2_HUMAN	Killer cell immunoglobulin-like receptor 2DL2 (CD158 antigen-like family member B1) (MHC class I NK cell receptor) (Natural killer-associated transcript 6) (NKAT-6) (p58 natural killer cell receptor clone CL-43) (p58 NK receptor CL-43) (CD antigen CD158b1)	Immunoglobulin superfamily	Single pass type I membrane protein	1
[truncated: 863 more rows]
